# Supplementary material for: TF-finder: A software package for identifying transcription factors involved in biological processes using microarray data and existing knowledge base
Source: BMC Bioinformatics. 2010 Aug 12;11:425. doi: 10.1186/1471-2105-11-425 (PMC2930629; doi:10.1186/1471-2105-11-425)
Supplement: Additional file 1 — Positive target genes and positive TFs used for testing TF-finder. This is a Microsoft Excel file (.xls) that can be visualized using the Excel contained in Microsoft Office package. [file 1471-2105-11-425-S1.XLS]

## Sheet: Salt_TFP13_Nov1.txt
Category	Gene_type	AGI	No	usage
Salt Stress	TF, positive	AT1G01520	1	TF_finder, ICE
Salt Stress	TF, positive	AT1G35515	2	TF_finder, ICE
Salt Stress	TF, positive	AT1G52890	3	TF_finder, ICE
Salt Stress	TF, positive	AT2G27300	4	TF_finder, ICE
Salt Stress	TF, positive	AT2G30250	5	TF_finder, ICE
Salt Stress	TF, positive	AT2G38470	6	TF_finder, ICE
Salt Stress	TF, positive	AT2G40950	7	TF_finder, ICE
Salt Stress	TF, positive	AT2G47190	8	TF_finder, ICE
Salt Stress	TF, positive	AT3G19580	9	TF_finder, ICE
Salt Stress	TF, positive	AT3G55980	10	TF_finder, ICE
Salt Stress	TF, positive	AT4G28110	11	TF_finder, ICE
Salt Stress	TF, positive	AT5G39610	12	TF_finder, ICE
Salt Stress	TF, positive	AT5G67450	13	TF_finder, ICE
Salt Stress	Target, positive	AT1G03230	1	only TF_finder
Salt Stress	Target, positive	AT1G05520	2	only TF_finder
Salt Stress	Target, positive	AT1G05850	3	only TF_finder
Salt Stress	Target, positive	AT1G06040	4	only TF_finder
Salt Stress	Target, positive	AT1G07870	5	only TF_finder
Salt Stress	Target, positive	AT1G08800	6	only TF_finder
Salt Stress	Target, positive	AT1G11910	7	only TF_finder
Salt Stress	Target, positive	AT1G13930	8	only TF_finder
Salt Stress	Target, positive	AT1G14210	9	only TF_finder
Salt Stress	Target, positive	AT1G14660	10	only TF_finder
Salt Stress	Target, positive	AT1G16850	11	only TF_finder
Salt Stress	Target, positive	AT1G17880	12	only TF_finder
Salt Stress	Target, positive	AT1G18890	13	only TF_finder
Salt Stress	Target, positive	AT1G23230	14	only TF_finder
Salt Stress	Target, positive	AT1G27760	15	only TF_finder
Salt Stress	Target, positive	AT1G31470	16	only TF_finder
Salt Stress	Target, positive	AT1G35670	17	only TF_finder
Salt Stress	Target, positive	AT1G49300	18	only TF_finder
Salt Stress	Target, positive	AT1G49850	19	only TF_finder
Salt Stress	Target, positive	AT1G50460	20	only TF_finder
Salt Stress	Target, positive	AT1G50960	21	only TF_finder
Salt Stress	Target, positive	AT1G51470	22	only TF_finder
Salt Stress	Target, positive	AT1G51490	23	only TF_finder
Salt Stress	Target, positive	AT1G51980	24	only TF_finder
Salt Stress	Target, positive	AT1G52000	25	only TF_finder
Salt Stress	Target, positive	AT1G53165	26	only TF_finder
Salt Stress	Target, positive	AT1G53240	27	only TF_finder
Salt Stress	Target, positive	AT1G53580	28	only TF_finder
Salt Stress	Target, positive	AT1G55450	29	only TF_finder
Salt Stress	Target, positive	AT1G57550	30	only TF_finder
Salt Stress	Target, positive	AT1G57870	31	only TF_finder
Salt Stress	Target, positive	AT1G59960	32	only TF_finder
Salt Stress	Target, positive	AT1G60490	33	only TF_finder
Salt Stress	Target, positive	AT1G60940	34	only TF_finder
Salt Stress	Target, positive	AT1G62480	35	only TF_finder
Salt Stress	Target, positive	AT1G64190	36	only TF_finder
Salt Stress	Target, positive	AT1G65930	37	only TF_finder
Salt Stress	Target, positive	AT1G66280	38	only TF_finder
Salt Stress	Target, positive	AT1G67760	39	only TF_finder
Salt Stress	Target, positive	AT1G69270	40	only TF_finder
Salt Stress	Target, positive	AT1G69870	41	only TF_finder
Salt Stress	Target, positive	AT1G71860	42	only TF_finder
Salt Stress	Target, positive	AT1G73230	43	only TF_finder
Salt Stress	Target, positive	AT1G73260	44	only TF_finder
Salt Stress	Target, positive	AT1G73660	45	only TF_finder
Salt Stress	Target, positive	AT1G74320	46	only TF_finder
Salt Stress	Target, positive	AT1G75540	47	only TF_finder
Salt Stress	Target, positive	AT1G80310	48	only TF_finder
Salt Stress	Target, positive	AT2G01980	49	only TF_finder
Salt Stress	Target, positive	AT2G04240	50	only TF_finder
Salt Stress	Target, positive	AT2G13560	51	only TF_finder
Salt Stress	Target, positive	AT2G13790	52	only TF_finder
Salt Stress	Target, positive	AT2G18190	53	only TF_finder
Salt Stress	Target, positive	AT2G20360	54	only TF_finder
Salt Stress	Target, positive	AT2G21660	55	only TF_finder
Salt Stress	Target, positive	AT2G24040	56	only TF_finder
Salt Stress	Target, positive	AT2G26290	57	only TF_finder
Salt Stress	Target, positive	AT2G26980	58	only TF_finder
Salt Stress	Target, positive	AT2G30360	59	only TF_finder
Salt Stress	Target, positive	AT2G33210	60	only TF_finder
Salt Stress	Target, positive	AT2G33540	61	only TF_finder
Salt Stress	Target, positive	AT2G34250	62	only TF_finder
Salt Stress	Target, positive	AT2G36460	63	only TF_finder
Salt Stress	Target, positive	AT2G37570	64	only TF_finder
Salt Stress	Target, positive	AT2G38170	65	only TF_finder
Salt Stress	Target, positive	AT2G38380	66	only TF_finder
Salt Stress	Target, positive	AT2G38710	67	only TF_finder
Salt Stress	Target, positive	AT2G38905	68	only TF_finder
Salt Stress	Target, positive	AT2G40880	69	only TF_finder
Salt Stress	Target, positive	AT2G41010	70	only TF_finder
Salt Stress	Target, positive	AT2G41560	71	only TF_finder
Salt Stress	Target, positive	AT2G43090	72	only TF_finder
Salt Stress	Target, positive	AT2G43620	73	only TF_finder
Salt Stress	Target, positive	AT2G45640	74	only TF_finder
Salt Stress	Target, positive	AT3G02140	75	only TF_finder
Salt Stress	Target, positive	AT3G02360	76	only TF_finder
Salt Stress	Target, positive	AT3G05880	77	only TF_finder
Salt Stress	Target, positive	AT3G08720	78	only TF_finder
Salt Stress	Target, positive	AT3G09200	79	only TF_finder
Salt Stress	Target, positive	AT3G12360	80	only TF_finder
Salt Stress	Target, positive	AT3G12390	81	only TF_finder
Salt Stress	Target, positive	AT3G12490	82	only TF_finder
Salt Stress	Target, positive	AT3G14440	83	only TF_finder
Salt Stress	Target, positive	AT3G16650	84	only TF_finder
Salt Stress	Target, positive	AT3G18030	85	only TF_finder
Salt Stress	Target, positive	AT3G22550	86	only TF_finder
Salt Stress	Target, positive	AT3G23570	87	only TF_finder
Salt Stress	Target, positive	AT3G23600	88	only TF_finder
Salt Stress	Target, positive	AT3G23830	89	only TF_finder
Salt Stress	Target, positive	AT3G24080	90	only TF_finder
Salt Stress	Target, positive	AT3G26520	91	only TF_finder
Salt Stress	Target, positive	AT3G28220	92	only TF_finder
Salt Stress	Target, positive	AT3G45410	93	only TF_finder
Salt Stress	Target, positive	AT3G50500	94	only TF_finder
Salt Stress	Target, positive	AT3G51130	95	only TF_finder
Salt Stress	Target, positive	AT3G52300	96	only TF_finder
Salt Stress	Target, positive	AT3G53870	97	only TF_finder
Salt Stress	Target, positive	AT3G55610	98	only TF_finder
Salt Stress	Target, positive	AT3G60750	99	only TF_finder
Salt Stress	Target, positive	AT3G63150	100	only TF_finder
Salt Stress	Target, positive	AT4G02330	101	only TF_finder
Salt Stress	Target, positive	AT4G09760	102	only TF_finder
Salt Stress	Target, positive	AT4G16260	103	only TF_finder
Salt Stress	Target, positive	AT4G17260	104	only TF_finder
Salt Stress	Target, positive	AT4G17340	105	only TF_finder
Salt Stress	Target, positive	AT4G17615	106	only TF_finder
Salt Stress	Target, positive	AT4G23400	107	only TF_finder
Salt Stress	Target, positive	AT4G23670	108	only TF_finder
Salt Stress	Target, positive	AT4G27400	109	only TF_finder
Salt Stress	Target, positive	AT4G27890	110	only TF_finder
Salt Stress	Target, positive	AT4G29810	111	only TF_finder
Salt Stress	Target, positive	AT4G30650	112	only TF_finder
Salt Stress	Target, positive	AT4G30660	113	only TF_finder
Salt Stress	Target, positive	AT4G30960	114	only TF_finder
Salt Stress	Target, positive	AT4G31720	115	only TF_finder
Salt Stress	Target, positive	AT4G33000	116	only TF_finder
Salt Stress	Target, positive	AT4G33950	117	only TF_finder
Salt Stress	Target, positive	AT4G34180	118	only TF_finder
Salt Stress	Target, positive	AT4G35830	119	only TF_finder
Salt Stress	Target, positive	AT4G37530	120	only TF_finder
Salt Stress	Target, positive	AT4G40010	121	only TF_finder
Salt Stress	Target, positive	AT5G02130	122	only TF_finder
Salt Stress	Target, positive	AT5G03630	123	only TF_finder
Salt Stress	Target, positive	AT5G05600	124	only TF_finder
Salt Stress	Target, positive	AT5G06150	125	only TF_finder
Salt Stress	Target, positive	AT5G08590	126	only TF_finder
Salt Stress	Target, positive	AT5G08620	127	only TF_finder
Salt Stress	Target, positive	AT5G10860	128	only TF_finder
Salt Stress	Target, positive	AT5G12010	129	only TF_finder
Salt Stress	Target, positive	AT5G13850	130	only TF_finder
Salt Stress	Target, positive	AT5G14640	131	only TF_finder
Salt Stress	Target, positive	AT5G15240	132	only TF_finder
Salt Stress	Target, positive	AT5G16510	133	only TF_finder
Salt Stress	Target, positive	AT5G17310	134	only TF_finder
Salt Stress	Target, positive	AT5G17460	135	only TF_finder
Salt Stress	Target, positive	AT5G19660	136	only TF_finder
Salt Stress	Target, positive	AT5G20080	137	only TF_finder
Salt Stress	Target, positive	AT5G23540	138	only TF_finder
Salt Stress	Target, positive	AT5G24270	139	only TF_finder
Salt Stress	Target, positive	AT5G27150	140	only TF_finder
Salt Stress	Target, positive	AT5G37370	141	only TF_finder
Salt Stress	Target, positive	AT5G37850	142	only TF_finder
Salt Stress	Target, positive	AT5G38940	143	only TF_finder
Salt Stress	Target, positive	AT5G42010	144	only TF_finder
Salt Stress	Target, positive	AT5G43060	145	only TF_finder
Salt Stress	Target, positive	AT5G46180	146	only TF_finder
Salt Stress	Target, positive	AT5G47330	147	only TF_finder
Salt Stress	Target, positive	AT5G50720	148	only TF_finder
Salt Stress	Target, positive	AT5G50950	149	only TF_finder
Salt Stress	Target, positive	AT5G52300	150	only TF_finder
Salt Stress	Target, positive	AT5G61750	151	only TF_finder
Salt Stress	Target, positive	AT5G62350	152	only TF_finder
Salt Stress	Target, positive	AT5G63650	153	only TF_finder
Salt Stress	Target, positive	AT5G66880	154	only TF_finder
Salt Stress	Target, positive	AT1G03220	155	only TF_finder
Salt Stress	Target, positive	AT3G22310	156	only TF_finder
Salt Stress	Target, positive	AT2G37570	157	only TF_finder
Growth	TF, positive	AT1G13260	1	TF_finder, ICE
Growth	TF, positive	AT1G32640	2	TF_finder, ICE
Growth	TF, positive	AT2G33880	3	TF_finder, ICE
Growth	TF, positive	AT5G20730	4	TF_finder, ICE
Growth	TF, positive	AT2G16720	5	TF_finder, ICE
Growth	TF, positive	AT3G13960	6	TF_finder, ICE
Growth	TF, positive	AT5G02470	7	TF_finder, ICE
Growth	TF, positive	AT5G53660	8	TF_finder, ICE
Growth	TF, positive	AT4G16110	9	TF_finder, ICE
Growth	TF, positive	AT3G49690	10	TF_finder, ICE
Growth	Target, positive	AT1G09700	1	only TF_finder
Growth	Target, positive	AT1G10550	2	only TF_finder
Growth	Target, positive	AT1G11545	3	only TF_finder
Growth	Target, positive	AT1G12560	4	only TF_finder
Growth	Target, positive	AT1G14070	5	only TF_finder
Growth	Target, positive	AT1G14080	6	only TF_finder
Growth	Target, positive	AT1G14720	7	only TF_finder
Growth	Target, positive	AT1G31930	8	only TF_finder
Growth	Target, positive	AT1G32170	9	only TF_finder
Growth	Target, positive	AT1G47485	10	only TF_finder
Growth	Target, positive	AT1G50030	11	only TF_finder
Growth	Target, positive	AT1G57820	12	only TF_finder
Growth	Target, positive	AT1G64520	13	only TF_finder
Growth	Target, positive	AT1G65310	14	only TF_finder
Growth	Target, positive	AT1G67830	15	only TF_finder
Growth	Target, positive	AT1G70560	16	only TF_finder
Growth	Target, positive	AT1G74380	17	only TF_finder
Growth	Target, positive	AT1G77690	18	only TF_finder
Growth	Target, positive	AT2G01850	19	only TF_finder
Growth	Target, positive	AT2G03220	20	only TF_finder
Growth	Target, positive	AT2G06850	21	only TF_finder
Growth	Target, positive	AT2G14620	22	only TF_finder
Growth	Target, positive	AT2G15360	23	only TF_finder
Growth	Target, positive	AT2G18800	24	only TF_finder
Growth	Target, positive	AT2G20370	25	only TF_finder
Growth	Target, positive	AT2G21050	26	only TF_finder
Growth	Target, positive	AT2G28100	27	only TF_finder
Growth	Target, positive	AT2G36870	28	only TF_finder
Growth	Target, positive	AT2G37250	29	only TF_finder
Growth	Target, positive	AT2G38120	30	only TF_finder
Growth	Target, positive	AT2G40610	31	only TF_finder
Growth	Target, positive	AT2G43330	32	only TF_finder
Growth	Target, positive	AT3G06050	33	only TF_finder
Growth	Target, positive	AT3G08850	34	only TF_finder
Growth	Target, positive	AT3G11220	35	only TF_finder
Growth	Target, positive	AT3G16640	36	only TF_finder
Growth	Target, positive	AT3G22400	37	only TF_finder
Growth	Target, positive	AT3G23730	38	only TF_finder
Growth	Target, positive	AT3G25050	39	only TF_finder
Growth	Target, positive	AT3G44990	40	only TF_finder
Growth	Target, positive	AT3G48580	41	only TF_finder
Growth	Target, positive	AT4G03210	42	only TF_finder
Growth	Target, positive	AT4G13080	43	only TF_finder
Growth	Target, positive	AT4G13090	44	only TF_finder
Growth	Target, positive	AT4G14130	45	only TF_finder
Growth	Target, positive	AT4G18990	46	only TF_finder
Growth	Target, positive	AT4G24670	47	only TF_finder
Growth	Target, positive	AT4G25810	48	only TF_finder
Growth	Target, positive	AT4G25820	49	only TF_finder
Growth	Target, positive	AT4G28850	50	only TF_finder
Growth	Target, positive	AT4G30270	51	only TF_finder
Growth	Target, positive	AT4G30280	52	only TF_finder
Growth	Target, positive	AT4G30290	53	only TF_finder
Growth	Target, positive	AT4G30340	54	only TF_finder
Growth	Target, positive	AT4G37800	55	only TF_finder
Growth	Target, positive	AT5G01240	56	only TF_finder
Growth	Target, positive	AT5G01770	57	only TF_finder
Growth	Target, positive	AT5G09810	58	only TF_finder
Growth	Target, positive	AT5G10250	59	only TF_finder
Growth	Target, positive	AT5G13680	60	only TF_finder
Growth	Target, positive	AT5G13870	61	only TF_finder
Growth	Target, positive	AT5G14170	62	only TF_finder
Growth	Target, positive	AT5G20520	63	only TF_finder
Growth	Target, positive	AT5G48070	64	only TF_finder
Growth	Target, positive	AT5G57090	65	only TF_finder
Growth	Target, positive	AT5G57530	66	only TF_finder
Growth	Target, positive	AT5G57540	67	only TF_finder
Growth	Target, positive	AT5G57550	68	only TF_finder
Growth	Target, positive	AT5G57560	69	only TF_finder
Growth	Target, positive	AT5G65730	70	only TF_finder
Growth	Target, positive	AT1G03230	71	only TF_finder
Growth	Target, positive	AT2G21030	72	only TF_finder
Growth	Target, positive	AT1G14110	73	only TF_finder
Growth	Target, positive	AT1G14110.1	74	only TF_finder
Drought	TF, Positive	AT1G54160	1	TF_finder, ICE
Drought	TF, Positive	AT1G69600	2	TF_finder, ICE
Drought	TF, Positive	AT1G75490	3	TF_finder, ICE
Drought	TF, Positive	AT2G38880	4	TF_finder, ICE
Drought	TF, Positive	AT2G47190	5	TF_finder, ICE
Drought	TF, Positive	AT3G57600	6	TF_finder, ICE
Drought	TF, Positive	AT4G27410	7	TF_finder, ICE
Drought	TF, Positive	AT4G28110	8	TF_finder, ICE
Drought	TF, Positive	AT5G05410	9	TF_finder, ICE
Drought	Target, positive	AT1G01290	1	only TF_finder
Drought	Target, positive	AT1G04420	2	only TF_finder
Drought	Target, positive	AT1G08090	3	only TF_finder
Drought	Target, positive	AT1G08100	4	only TF_finder
Drought	Target, positive	AT1G08700	5	only TF_finder
Drought	Target, positive	AT1G08960	6	only TF_finder
Drought	Target, positive	AT1G10010	7	only TF_finder
Drought	Target, positive	AT1G10130	8	only TF_finder
Drought	Target, positive	AT1G12110	9	only TF_finder
Drought	Target, positive	AT1G12940	10	only TF_finder
Drought	Target, positive	AT1G18880	11	only TF_finder
Drought	Target, positive	AT1G27040	12	only TF_finder
Drought	Target, positive	AT1G27080	13	only TF_finder
Drought	Target, positive	AT1G27410	14	only TF_finder
Drought	Target, positive	AT1G30270	15	only TF_finder
Drought	Target, positive	AT1G31120	16	only TF_finder
Drought	Target, positive	AT1G32450	17	only TF_finder
Drought	Target, positive	AT1G37130	18	only TF_finder
Drought	Target, positive	AT1G51390	19	only TF_finder
Drought	Target, positive	AT1G55090	20	only TF_finder
Drought	Target, positive	AT1G56440	21	only TF_finder
Drought	Target, positive	AT1G60160	22	only TF_finder
Drought	Target, positive	AT1G62200	23	only TF_finder
Drought	Target, positive	AT1G67550	24	only TF_finder
Drought	Target, positive	AT1G69850	25	only TF_finder
Drought	Target, positive	AT1G70300	26	only TF_finder
Drought	Target, positive	AT1G77760	27	only TF_finder
Drought	Target, positive	AT2G02020	28	only TF_finder
Drought	Target, positive	AT2G02040	29	only TF_finder
Drought	Target, positive	AT2G04410	30	only TF_finder
Drought	Target, positive	AT2G11810	31	only TF_finder
Drought	Target, positive	AT2G15620	32	only TF_finder
Drought	Target, positive	AT2G17660	33	only TF_finder
Drought	Target, positive	AT2G17840	34	only TF_finder
Drought	Target, positive	AT2G19600	35	only TF_finder
Drought	Target, positive	AT2G20400	36	only TF_finder
Drought	Target, positive	AT2G24240	37	only TF_finder
Drought	Target, positive	AT2G26650	38	only TF_finder
Drought	Target, positive	AT2G26690	39	only TF_finder
Drought	Target, positive	AT2G30070	40	only TF_finder
Drought	Target, positive	AT2G30240	41	only TF_finder
Drought	Target, positive	AT2G31955	42	only TF_finder
Drought	Target, positive	AT2G31955	43	only TF_finder
Drought	Target, positive	AT2G33770	44	only TF_finder
Drought	Target, positive	AT2G35060	45	only TF_finder
Drought	Target, positive	AT2G38290	46	only TF_finder
Drought	Target, positive	AT2G38920	47	only TF_finder
Drought	Target, positive	AT2G39210	48	only TF_finder
Drought	Target, positive	AT2G40540	49	only TF_finder
Drought	Target, positive	AT2G41430	50	only TF_finder
Drought	Target, positive	AT2G44920	51	only TF_finder
Drought	Target, positive	AT2G45700	52	only TF_finder
Drought	Target, positive	AT3G02050	53	only TF_finder
Drought	Target, positive	AT3G09030	54	only TF_finder
Drought	Target, positive	AT3G13040	55	only TF_finder
Drought	Target, positive	AT3G15580	56	only TF_finder
Drought	Target, positive	AT3G16760	57	only TF_finder
Drought	Target, positive	AT3G17970	58	only TF_finder
Drought	Target, positive	AT3G17970	59	only TF_finder
Drought	Target, positive	AT3G21670	60	only TF_finder
Drought	Target, positive	AT3G26680	61	only TF_finder
Drought	Target, positive	AT3G45060	62	only TF_finder
Drought	Target, positive	AT3G45650	63	only TF_finder
Drought	Target, positive	AT3G45660	64	only TF_finder
Drought	Target, positive	AT3G48450	65	only TF_finder
Drought	Target, positive	AT3G49640	66	only TF_finder
Drought	Target, positive	AT3G50060	67	only TF_finder
Drought	Target, positive	AT3G54140	68	only TF_finder
Drought	Target, positive	AT3G63510	69	only TF_finder
Drought	Target, positive	AT4G00630	70	only TF_finder
Drought	Target, positive	AT4G01900	71	only TF_finder
Drought	Target, positive	AT4G04850	72	only TF_finder
Drought	Target, positive	AT4G04955	73	only TF_finder
Drought	Target, positive	AT4G08790	74	only TF_finder
Drought	Target, positive	AT4G13420	75	only TF_finder
Drought	Target, positive	AT4G16444	76	only TF_finder
Drought	Target, positive	AT4G18290	77	only TF_finder
Drought	Target, positive	AT4G19960	78	only TF_finder
Drought	Target, positive	AT4G21980	79	only TF_finder
Drought	Target, positive	AT4G22200	80	only TF_finder
Drought	Target, positive	AT4G24020	81	only TF_finder
Drought	Target, positive	AT4G24730	82	only TF_finder
Drought	Target, positive	AT4G26150	83	only TF_finder
Drought	Target, positive	AT4G28610	84	only TF_finder
Drought	Target, positive	AT4G30940	85	only TF_finder
Drought	Target, positive	AT4G32650	86	only TF_finder
Drought	Target, positive	AT4G33530	87	only TF_finder
Drought	Target, positive	AT4G35770	88	only TF_finder
Drought	Target, positive	AT5G01180	89	only TF_finder
Drought	Target, positive	AT5G04140	90	only TF_finder
Drought	Target, positive	AT5G09400	91	only TF_finder
Drought	Target, positive	AT5G11520	92	only TF_finder
Drought	Target, positive	AT5G11800	93	only TF_finder
Drought	Target, positive	AT5G12040	94	only TF_finder
Drought	Target, positive	AT5G14570	95	only TF_finder
Drought	Target, positive	AT5G14880	96	only TF_finder
Drought	Target, positive	AT5G17290	97	only TF_finder
Drought	Target, positive	AT5G18170	98	only TF_finder
Drought	Target, positive	AT5G19550	99	only TF_finder
Drought	Target, positive	AT5G20990	100	only TF_finder
Drought	Target, positive	AT5G21040	101	only TF_finder
Drought	Target, positive	AT5G26930	102	only TF_finder
Drought	Target, positive	AT5G35410	103	only TF_finder
Drought	Target, positive	AT5G37500	104	only TF_finder
Drought	Target, positive	AT5G40890	105	only TF_finder
Drought	Target, positive	AT5G41330	106	only TF_finder
Drought	Target, positive	AT5G43940	107	only TF_finder
Drought	Target, positive	AT5G46240	108	only TF_finder
Drought	Target, positive	AT5G47970	109	only TF_finder
Drought	Target, positive	AT5G51710	110	only TF_finder
Drought	Target, positive	AT5G55130	111	only TF_finder
Drought	Target, positive	AT5G56860	112	only TF_finder
Drought	Target, positive	AT5G57390	113	only TF_finder
Drought	Target, positive	AT5G60770	114	only TF_finder
Drought	Target, positive	AT5G60780	115	only TF_finder
Drought	Target, positive	AT5G62680	116	only TF_finder
Drought	Target, positive	AT5G62730	117	only TF_finder
Drought	Target, positive	AT5G66320	118	only TF_finder
Drought	Target, positive	AT5G67220	119	only TF_finder
Drought	Target, positive	AT5G67220	120	only TF_finder
