# Supplementary material for: TF-finder: A software package for identifying transcription factors involved in biological processes using microarray data and existing knowledge base
Source: BMC Bioinformatics. 2010 Aug 12;11:425. doi: 10.1186/1471-2105-11-425 (PMC2930629; doi:10.1186/1471-2105-11-425)
Supplement: Additional file 2 — Novel TFs recognized by TF-finder. This is a Microsoft Excel file (.xls) that can be visualized using the Excel contained in Microsoft Office package. [file 1471-2105-11-425-S2.XLS]

## Sheet: Table_1_outPut_ASCCA_freq_New_0
Method	Microarray_Data	TF_found	TF_type	Frequency	Avg_Coef	Avg_abs(Coef)	Positive	Description	Description II	TAIR_desc	GO	cellular_component	Evidence	GO	Biological Process	Evidence	GO	Biological Function	Evidence
TF-finder	Salt Stress	AT4G17230	salt tolerance	96	0.145888	14.0053		SCL13 (Scarecrow-like 13); transcription factor	Encodes a scarecrow-like protein (SCL13). Member of GRAS gene family.	Scarecrow-like 13 (SCL13); FUNCTIONS IN: transcription factor activity; INVOLVED IN: response to chitin, regulation of transcription; EXPRESSED IN: 22 plant structures; EXPRESSED DURING: 13 growth stages; CONTAINS InterPro DOMAIN/s: GRAS transcription factor (InterPro:IPR005202); BEST Arabidopsis thaliana protein match is: SCL5; transcription factor (TAIR:AT1G50600.1); Has 1331 Blast hits to 1306…				GO:0003700	transcription factor activity	Publication:1345963|PMID:11118137	GO:0010200 | GO:0045449	response to chitin | regulation of transcription	Publication:501722879|PMID:17722694 | Publication:1345963|PMID:11118137
TF-finder	Salt Stress	AT5G49520	salt tolerance	95	0.172148	16.3541		WRKY48; transcription factor	member of WRKY Transcription Factor; Group II-c	WRKY48; FUNCTIONS IN: transcription factor activity; INVOLVED IN: response to chitin, regulation of transcription, DNA-dependent; LOCATED IN: nucleus; EXPRESSED IN: 16 plant structures; EXPRESSED DURING: 8 growth stages; CONTAINS InterPro DOMAIN/s: DNA-binding WRKY (InterPro:IPR003657); BEST Arabidopsis thaliana protein match is: WRKY71; transcription factor (TAIR:AT1G29860.1); Has 4001 Blast hit…	GO:0005634	nucleus	AnalysisReference:501730468	GO:0003700 | GO:0003700 | GO:0003700 | GO:0003700	transcription factor activity | transcription factor activity | transcription factor activity | transcription factor activity	Publication:492|PMID:10785665 | Communication:1674991 | Publication:1345963|PMID:11118137 | Publication:492|PMID:10785665	GO:0006355 | GO:0010200	regulation of transcription, DNA-dependent | response to chitin	Publication:492|PMID:10785665 | Publication:501722879|PMID:17722694
TF-finder	Salt Stress	AT2G40140	salt tolerance	90	0.206759	18.6083	Positive	CZF1; transcription factor		CZF1; FUNCTIONS IN: transcription factor activity; INVOLVED IN: defense response to fungus, response to cold, response to chitin, regulation of transcription; LOCATED IN: cellular_component unknown; EXPRESSED IN: 22 plant structures; EXPRESSED DURING: 13 growth stages; CONTAINS InterPro DOMAIN/s: Zinc finger, CCCH-type (InterPro:IPR000571), Ankyrin (InterPro:IPR002110); BEST Arabidopsis thaliana …	GO:0005575	cellular_component	Communication:1345790	GO:0003700	transcription factor activity	Publication:1345963|PMID:11118137	GO:0009409 | GO:0010200 | GO:0045449 | GO:0050832	response to cold | response to chitin | regulation of transcription | defense response to fungus	Publication:501717819|PMID:16258011 | Publication:501722879|PMID:17722694 | Publication:1345963|PMID:11118137 | Publication:501719685|PMID:16925600
TF-finder	Salt Stress	AT2G38470	salt tolerance	87	0.154958	13.4813	Positive	WRKY33; transcription factor	Member of the plant WRKY transcription factor family. Regulates the antagonistic relationship between defense pathways mediating responses to P. syringae and necrotrophic fungal pathogens. Located in nucleus. Involved in response to various abiotic stresses - especially salt stress.	WRKY33; FUNCTIONS IN: transcription factor activity; INVOLVED IN: in 10 processes; LOCATED IN: nucleus; EXPRESSED IN: 22 plant structures; EXPRESSED DURING: 13 growth stages; CONTAINS InterPro DOMAIN/s: DNA-binding WRKY (InterPro:IPR003657); BEST Arabidopsis thaliana protein match is: WRKY4; DNA binding / transcription factor (TAIR:AT1G13960.2); Has 5341 Blast hits to 3123 proteins in 217 species…	GO:0005634 | GO:0005634	nucleus | nucleus	Publication:501720061|PMID:17059405 | Publication:501728999|PMID:18839316	GO:0003700 | GO:0003700 | GO:0003700 | GO:0003700 | GO:0003700 | GO:0003700	transcription factor activity | transcription factor activity | transcription factor activity | transcription factor activity | transcription factor activity | transcription factor activity	Publication:501720061|PMID:17059405 | Publication:492|PMID:10785665 | Publication:492|PMID:10785665 | Publication:1345963|PMID:11118137 | Communication:1674991 | Communication:1674991	GO:0006355 | GO:0006970 | GO:0009408 | GO:0009409 | GO:0009414 | GO:0009651 | GO:0010120 | GO:0010200 | GO:0042742 | GO:0050832	regulation of transcription, DNA-dependent | response to osmotic stress | response to heat | response to cold | response to water deprivation | response to salt stress | camalexin biosynthetic process | response to chitin | defense response to bacterium | defense response to fungus	Publication:492|PMID:10785665 | Publication:501728999|PMID:18839316 | Publication:501728999|PMID:18839316 | Publication:501728999|PMID:18839316 | Publication:501728999|PMID:18839316 | Publication:501728999|PMID:18839316 | Publication:501727265|PMID:18650934 | Publication:501722879|PMID:17722694 | Publication:501720061|PMID:17059405 | Publication:501720061|PMID:17059405
TF-finder	Salt Stress	AT3G55980	salt tolerance	86	0.107394	9.23584	Positive	SZF1 (SALT-INDUCIBLE ZINC FINGER 1); transcription factor		SALT-INDUCIBLE ZINC FINGER 1 (SZF1); FUNCTIONS IN: transcription factor activity; INVOLVED IN: response to chitin, regulation of transcription; LOCATED IN: cellular_component unknown; EXPRESSED IN: 22 plant structures; EXPRESSED DURING: 13 growth stages; CONTAINS InterPro DOMAIN/s: Zinc finger, CCCH-type (InterPro:IPR000571), Ankyrin (InterPro:IPR002110); BEST Arabidopsis thaliana protein match i…	GO:0005575	cellular_component	Communication:1345790	GO:0003700	transcription factor activity	Publication:1345963|PMID:11118137	GO:0010200 | GO:0045449	response to chitin | regulation of transcription	Publication:501722879|PMID:17722694 | Publication:1345963|PMID:11118137
TF-finder	Salt Stress	AT1G67310	salt tolerance	85	0.119322	10.1424		calmodulin binding / transcription regulator		calmodulin binding / transcription regulator; FUNCTIONS IN: transcription regulator activity, calmodulin binding; INVOLVED IN: biological_process unknown; LOCATED IN: cytosol; EXPRESSED IN: 23 plant structures; EXPRESSED DURING: 13 growth stages; CONTAINS InterPro DOMAIN/s: Immunoglobulin E-set (InterPro:IPR014756), CG-1 (InterPro:IPR005559), IQ calmodulin-binding region (InterPro:IPR000048), Ank…	GO:0005829	cytosol	Publication:501724483|PMID:18433157	GO:0005516 | GO:0030528	calmodulin binding | transcription regulator activity	Publication:1546140|PMID:11782485 | Publication:501682352|PMID:12218065	GO:0008150	biological_process	Communication:1345790
TF-finder	Salt Stress	AT3G49530	salt tolerance	85	0.164699	13.9994		anac062 (Arabidopsis NAC domain containing protein 62); transcription factor		Arabidopsis NAC domain containing protein 62 (anac062); FUNCTIONS IN: transcription factor activity; INVOLVED IN: multicellular organismal development, response to chitin; LOCATED IN: cellular_component unknown; EXPRESSED IN: 23 plant structures; EXPRESSED DURING: 14 growth stages; CONTAINS InterPro DOMAIN/s: No apical meristem (NAM) protein (InterPro:IPR003441); BEST Arabidopsis thaliana protein…	GO:0005575	cellular_component	Communication:1345790	GO:0003700	transcription factor activity	Publication:1345963|PMID:11118137	GO:0007275 | GO:0010200	multicellular organismal development | response to chitin	Communication:501714663 | Publication:501722879|PMID:17722694
TF-finder	Salt Stress	AT1G27730	salt tolerance	84	0.109726	9.21702	Positive	STZ (salt tolerance zinc finger); nucleic acid binding / transcription factor/ transcription repressor/ zinc ion binding	Related to Cys2/His2-type zinc-finger proteins found in higher plants. Compensated for a subset of calcineurin deficiency in yeast. Salt tolerance produced by ZAT10 appeared to be partially dependent on ENA1/PMR2, a P-type ATPase required for Li+ and Na+ efflux in yeast. The protein is localized to the nucleus, acts as a transcriptional repressor and is responsive to chitin oligomers. Also involv…	salt tolerance zinc finger (STZ); FUNCTIONS IN: transcription repressor activity, transcription factor activity, zinc ion binding, nucleic acid binding; INVOLVED IN: in 11 processes; LOCATED IN: nucleus; EXPRESSED IN: 22 plant structures; EXPRESSED DURING: 12 growth stages; CONTAINS InterPro DOMAIN/s: Zinc finger, C2H2-like (InterPro:IPR015880), Zinc finger, C2H2-type (InterPro:IPR007087); BEST A…	GO:0005634	nucleus	Publication:501712981|PMID:15333755	GO:0003676 | GO:0003700 | GO:0003700 | GO:0008270 | GO:0016564	nucleic acid binding | transcription factor activity | transcription factor activity | zinc ion binding | transcription repressor activity	Communication:501714663 | Publication:1345963|PMID:11118137 | Publication:3870|PMID:8662738 | Communication:501714663 | Publication:501712981|PMID:15333755	GO:0006979 | GO:0009409 | GO:0009414 | GO:0009414 | GO:0009611 | GO:0009644 | GO:0009651 | GO:0009651 | GO:0009737 | GO:0010117 | GO:0010200 | GO:0015979 | GO:0035264	response to oxidative stress | response to cold | response to water deprivation | response to water deprivation | response to wounding | response to high light intensity | response to salt stress | response to salt stress | response to abscisic acid stimulus | photoprotection | response to chitin | photosynthesis | multicellular organism growth	Publication:501723710|PMID:18156220 | Publication:501712981|PMID:15333755 | Publication:501712981|PMID:15333755 | Publication:501712981|PMID:15333755 | Publication:501717815|PMID:16258017 | Publication:501723710|PMID:18156220 | Publication:3870|PMID:8662738 | Publication:3870|PMID:8662738 | Publication:501712981|PMID:15333755 | Publication:501723710|PMID:18156220 | Publication:501716437|PMID:1592…
TF-finder	Salt Stress	AT3G15210	salt tolerance	84	0.112671	9.4644		ERF4 (ETHYLENE RESPONSIVE ELEMENT BINDING FACTOR 4); DNA binding / protein binding / transcription factor/ transcription repressor	Encodes a member of the ERF (ethylene response factor) subfamily B-1 of ERF/AP2 transcription factor family (ATERF-4). The protein contains one AP2 domain. Acts as a negative regulator of JA-responsive defense gene expression and resistance to the necrotrophic fungal pathogen Fusarium oxysporum and antagonizes JA inhibition of root elongation.	ETHYLENE RESPONSIVE ELEMENT BINDING FACTOR 4 (ERF4); FUNCTIONS IN: protein binding, transcription repressor activity, transcription factor activity, DNA binding; INVOLVED IN: in 6 processes; LOCATED IN: nuclear body, nucleus; EXPRESSED IN: 23 plant structures; EXPRESSED DURING: 15 growth stages; CONTAINS InterPro DOMAIN/s: DNA-binding, integrase-type (InterPro:IPR016177), Pathogenesis-related tra…	GO:0005634 | GO:0005634 | GO:0016604	nucleus | nucleus | nuclear body	Publication:501680601|PMID:11487705 | Publication:665|PMID:10715325 | Publication:501717299|PMID:16021341	GO:0003677 | GO:0003700 | GO:0003700 | GO:0005515 | GO:0016564 | GO:0016564	DNA binding | transcription factor activity | transcription factor activity | protein binding | transcription repressor activity | transcription repressor activity	Publication:665|PMID:10715325 | Publication:665|PMID:10715325 | Publication:1345963|PMID:11118137 | Publication:501718349|PMID:16429262 | Publication:501717630|PMID:16183832 | Publication:665|PMID:10715325	GO:0006355 | GO:0009723 | GO:0009737 | GO:0009864 | GO:0010105 | GO:0010200	regulation of transcription, DNA-dependent | response to ethylene stimulus | response to abscisic acid stimulus | "induced systemic resistance, jasmonic acid mediated signaling pathway" | negative regulation of ethylene mediated signaling pathway | response to chitin	Publication:665|PMID:10715325 | Publication:501717299|PMID:16021341 | Publication:501717299|PMID:16021341 | Publication:501717630|PMID:16183832 | Publication:665|PMID:10715325 | Publication:501722879|PMID:17722694
TF-finder	Salt Stress	AT4G36990	salt tolerance	81	0.158505	13.1332		HSF4 (HEAT SHOCK FACTOR 4); DNA binding / transcription factor/ transcription repressor	encodes a protein whose sequence is similar to heat shock factors that regulate the expression of heat shock proteins. Transcript level is increased in response to heat shock. However, overexpression of this gene did not result in the increase of decrease of heat shock proteins.	HEAT SHOCK FACTOR 4 (HSF4); FUNCTIONS IN: transcription repressor activity, transcription factor activity, DNA binding; INVOLVED IN: response to cyclopentenone, response to heat; LOCATED IN: nucleus; CONTAINS InterPro DOMAIN/s: Winged helix repressor DNA-binding (InterPro:IPR011991), Heat shock factor (HSF)-type, DNA-binding (InterPro:IPR000232); BEST Arabidopsis thaliana protein match is: AT-HSF…	GO:0005634	nucleus	AnalysisReference:501730468	GO:0003677 | GO:0003700 | GO:0003700 | GO:0016564	DNA binding | transcription factor activity | transcription factor activity | transcription repressor activity	Communication:501714663 | Communication:501714663 | Publication:1345963|PMID:11118137 | Publication:501729963|PMID:19324928	GO:0009408	response to heat	Publication:2459|PMID:9645433
TF-finder	Salt Stress	AT4G37790	salt tolerance	80	0.120387	9.631		HAT22; transcription factor	Encodes homeobox protein HAT22, member of the HD-Zip II family.	HAT22; FUNCTIONS IN: transcription factor activity; INVOLVED IN: regulation of transcription, DNA-dependent, response to cytokinin stimulus; LOCATED IN: nucleus; EXPRESSED IN: 22 plant structures; EXPRESSED DURING: 13 growth stages; CONTAINS InterPro DOMAIN/s: Homeobox, conserved site (InterPro:IPR017970), Homeobox (InterPro:IPR001356), Homeodomain-like (InterPro:IPR009057), Leucine zipper, homeo…	GO:0005634 | GO:0005634	nucleus | nucleus	AnalysisReference:501730468 | Communication:501714663	GO:0003700	transcription factor activity	Publication:1345963|PMID:11118137	GO:0006355 | GO:0009735	regulation of transcription, DNA-dependent | response to cytokinin stimulus	Communication:501714663 | Publication:501717764|PMID:16212609
TF-finder	Salt Stress	AT5G24590	salt tolerance	80	0.139235	11.1388		TIP (TCV-INTERACTING PROTEIN); transcription coactivator/ transcription factor	Member of NAc protein family. Interacts with turnip crinkle virus (TCV) capsid protein. Transcription factor involved in regulating the defense response of Arabidopsis to TCV.	TCV-INTERACTING PROTEIN (TIP); FUNCTIONS IN: transcription coactivator activity, transcription factor activity; INVOLVED IN: defense response to virus, multicellular organismal development; LOCATED IN: nucleus; EXPRESSED IN: 24 plant structures; EXPRESSED DURING: 14 growth stages; CONTAINS InterPro DOMAIN/s: No apical meristem (NAM) protein (InterPro:IPR003441); BEST Arabidopsis thaliana protein …	GO:0005634	nucleus	Publication:501714459|PMID:15629774	GO:0003700 | GO:0003700 | GO:0003713	transcription factor activity | transcription factor activity | transcription coactivator activity	Publication:1345963|PMID:11118137 | Publication:501714459|PMID:15629774 | Publication:5805|PMID:11041886	GO:0007275 | GO:0051607	multicellular organismal development | defense response to virus	Communication:501714663 | Publication:5805|PMID:11041886
TF-finder	Salt Stress	AT1G19180	salt tolerance	79	0.137588	10.8694		JAZ1 (JASMONATE-ZIM-DOMAIN PROTEIN 1); protein binding	JAZ1 is a nuclear-localized protein involved in jasmonate signaling. JAZ1 transcript levels rise in response to a jasmonate stimulus. JAZ1 can interact with the COI1 F-box subunit of an SCF E3 ubiquitin ligase in a yeast-two-hybrid assay only in the presence of jasmonate-isoleucine (JA-ILE) or coronatine. Application of jasmonate methyl ester to Arabidopsis roots reduces the levels of a JAZ1:GUS …	TIFY10A; FUNCTIONS IN: protein binding; INVOLVED IN: flower development, response to jasmonic acid stimulus, defense response to bacterium, jasmonic acid mediated signaling pathway, pollen development; LOCATED IN: nucleus; EXPRESSED IN: 23 plant structures; EXPRESSED DURING: 13 growth stages; CONTAINS InterPro DOMAIN/s: Tify (InterPro:IPR010399), CCT domain-like (InterPro:IPR018467); BEST Arabido…	GO:0005634	nucleus	Publication:501722828|PMID:17637677	GO:0005515	protein binding	Publication:501722828|PMID:17637677	GO:0009555 | GO:0009753 | GO:0009867 | GO:0009908 | GO:0042742	pollen development | response to jasmonic acid stimulus | jasmonic acid mediated signaling pathway | flower development | defense response to bacterium	Publication:501722828|PMID:17637677 | Publication:501722828|PMID:17637677 | Publication:501722828|PMID:17637677 | Publication:501722828|PMID:17637677 | Publication:501725158|PMID:18547396
TF-finder	Salt Stress	AT3G10800	salt tolerance	79	0.128104	10.1202	Positive	BZIP28; DNA binding / transcription factor	Encodes bZIP28, a putative membrane-tethered transcriptional factor. Up-regulated in response to heat; a bZIP28 null mutant has a heat-sensitive phenotype. bZIP28 has a similar domain structure to the mammalian ATF6 protein involved in the unfolded protein response (UPR), and shares a bZIP domain, transmembrane domain, and a canonical S1P cleavage site. The bZIP28 seems to be glycosylated in vivo…	BZIP28; FUNCTIONS IN: transcription factor activity, DNA binding; INVOLVED IN: response to heat, response to unfolded protein, regulation of transcription, DNA-dependent, positive regulation of gene-specific transcription involved in unfolded protein response; LOCATED IN: in 7 components; EXPRESSED IN: 24 plant structures; EXPRESSED DURING: 15 growth stages; CONTAINS InterPro DOMAIN/s: Basic-leuc…	GO:0005634 | GO:0005635 | GO:0005654 | GO:0005737 | GO:0005783 | GO:0005783 | GO:0016020 | GO:0048471	nucleus | nuclear envelope | nucleoplasm | cytoplasm | endoplasmic reticulum | endoplasmic reticulum | membrane | perinuclear region of cytoplasm	Publication:501723711|PMID:18156219 | Publication:501728969|PMID:18849477 | Publication:501728969|PMID:18849477 | Publication:501723711|PMID:18156219 | Publication:501723711|PMID:18156219 | Publication:501728969|PMID:18849477 | Publication:501728969|PMID:18849477 | Publication:501723711|PMID:18156219	GO:0003677 | GO:0003700 | GO:0003700 | GO:0003700	DNA binding | transcription factor activity | transcription factor activity | transcription factor activity	Communication:501714663 | Communication:501714663 | Publication:1345963|PMID:11118137 | Publication:1547369|PMID:11906833	GO:0006355 | GO:0006986 | GO:0006990 | GO:0009408 | GO:0009408	regulation of transcription, DNA-dependent | response to unfolded protein | positive regulation of gene-specific transcription involved in unfolded protein response | response to heat | response to heat	Communication:501714663 | Publication:501723711|PMID:18156219 | Publication:501723711|PMID:18156219 | Publication:501728969|PMID:18849477 | Publication:501728969|PMID:18849477
TF-finder	Salt Stress	AT4G17500	salt tolerance	79	0.125472	9.91233		ATERF-1 (ETHYLENE RESPONSIVE ELEMENT BINDING FACTOR 1); DNA binding / transcription activator/ transcription factor	Encodes a member of the ERF (ethylene response factor) subfamily B-3 of ERF/AP2 transcription factor family (ATERF-1). The protein contains one AP2 domain. There are 18 members in this subfamily including ATERF-1, ATERF-2, AND ATERF-5.	ETHYLENE RESPONSIVE ELEMENT BINDING FACTOR 1 (ATERF-1); FUNCTIONS IN: transcription factor activity, transcription activator activity, DNA binding; INVOLVED IN: response to chitin, regulation of transcription, DNA-dependent; LOCATED IN: nuclear pore; EXPRESSED IN: 21 plant structures; EXPRESSED DURING: 11 growth stages; CONTAINS InterPro DOMAIN/s: DNA-binding, integrase-type (InterPro:IPR016177),…	GO:0005643	nuclear pore	Publication:665|PMID:10715325	GO:0003677 | GO:0003700 | GO:0003700 | GO:0016563	DNA binding | transcription factor activity | transcription factor activity | transcription activator activity	Publication:665|PMID:10715325 | Publication:665|PMID:10715325 | Publication:1345963|PMID:11118137 | Publication:665|PMID:10715325	GO:0006355 | GO:0010200	regulation of transcription, DNA-dependent | response to chitin	Publication:665|PMID:10715325 | Publication:501722879|PMID:17722694
TF-finder	Salt Stress	AT5G47220	salt tolerance	78	0.125954	9.82439		ERF2 (ETHYLENE RESPONSIVE ELEMENT BINDING FACTOR 2); DNA binding / transcription activator/ transcription factor	Encodes a member of the ERF (ethylene response factor) subfamily B-3 of ERF/AP2 transcription factor family (ATERF-2). The protein contains one AP2 domain. Functions as activator of GCC boxìdependent transcription. Positive regulator of JA-responsive defense genes and resistance to F. oxysporum and enhances JA inhibition of root elongation.	ETHYLENE RESPONSIVE ELEMENT BINDING FACTOR 2 (ERF2); FUNCTIONS IN: transcription factor activity, transcription activator activity, DNA binding; INVOLVED IN: ethylene mediated signaling pathway, positive regulation of transcription, induced systemic resistance, jasmonic acid mediated signaling pathway, response to chitin, regulation of transcription, DNA-dependent; LOCATED IN: nucleus; EXPRESSED …	GO:0005634 | GO:0005634	nucleus | nucleus	Publication:2298|PMID:9687012 | Publication:665|PMID:10715325	GO:0003677 | GO:0003700 | GO:0003700 | GO:0003700 | GO:0016563 | GO:0016563	DNA binding | transcription factor activity | transcription factor activity | transcription factor activity | transcription activator activity | transcription activator activity	Publication:665|PMID:10715325 | Publication:665|PMID:10715325 | Publication:665|PMID:10715325 | Publication:1345963|PMID:11118137 | Publication:501717630|PMID:16183832 | Publication:665|PMID:10715325	GO:0006355 | GO:0009864 | GO:0009873 | GO:0009873 | GO:0010200 | GO:0045941	regulation of transcription, DNA-dependent | "induced systemic resistance, jasmonic acid mediated signaling pathway" | ethylene mediated signaling pathway | ethylene mediated signaling pathway | response to chitin | positive regulation of transcription	Publication:665|PMID:10715325 | Publication:501717630|PMID:16183832 | Publication:2298|PMID:9687012 | Publication:665|PMID:10715325 | Publication:501722879|PMID:17722694 | Publication:665|PMID:10715325
TF-finder	Salt Stress	AT5G63790	salt tolerance	78	0.150014	11.7011		ANAC102 (ARABIDOPSIS NAC DOMAIN CONTAINING PROTEIN 102); transcription factor	Encodes a member of the NAC family of transcription factors. ANAC102 appears to have a role in mediating response to low oxygen stress (hypoxia) in germinating seedlings.	ARABIDOPSIS NAC DOMAIN CONTAINING PROTEIN 102 (ANAC102); FUNCTIONS IN: transcription factor activity; INVOLVED IN: multicellular organismal development, response to hypoxia; EXPRESSED IN: 26 plant structures; EXPRESSED DURING: 12 growth stages; CONTAINS InterPro DOMAIN/s: No apical meristem (NAM) protein (InterPro:IPR003441); BEST Arabidopsis thaliana protein match is: ATAF2; transcription activa…				GO:0003700	transcription factor activity	Publication:1345963|PMID:11118137	GO:0001666 | GO:0007275	response to hypoxia | multicellular organismal development	Publication:501729465|PMID:19176720 | Communication:501714663
TF-finder	Salt Stress	AT1G01720	salt tolerance	77	0.0973976	7.49962	Positive	ATAF1; transcription activator/ transcription factor	Belongs to a large family of putative transcriptional activators with NAC domain. Transcript level increases in response to wounding and abscisic acid. ATAF1 attentuates ABA signaling and sythesis. Mutants are hyposensitive to ABA.	ATAF1; FUNCTIONS IN: transcription factor activity, transcription activator activity; INVOLVED IN: multicellular organismal development, negative regulation of abscisic acid mediated signaling, response to wounding; LOCATED IN: cellular_component unknown; EXPRESSED IN: 23 plant structures; EXPRESSED DURING: 14 growth stages; CONTAINS InterPro DOMAIN/s: No apical meristem (NAM) protein (InterPro:I…	GO:0005575	cellular_component	Communication:1345790	GO:0003700 | GO:0016563	transcription factor activity | transcription activator activity	Publication:1345963|PMID:11118137 | Publication:501680151|PMID:11516145	GO:0007275 | GO:0009611 | GO:0009788	multicellular organismal development | response to wounding | negative regulation of abscisic acid mediated signaling	Communication:501714663 | Publication:501680151|PMID:11516145 | Publication:501727515|PMID:18694460
TF-finder	Salt Stress	AT2G46400	salt tolerance	77	0.101371	7.80558		WRKY46; transcription factor	member of WRKY Transcription Factor; Group III	WRKY46; FUNCTIONS IN: transcription factor activity; INVOLVED IN: response to chitin, regulation of transcription, DNA-dependent; LOCATED IN: nucleolus; EXPRESSED IN: 22 plant structures; EXPRESSED DURING: 13 growth stages; CONTAINS InterPro DOMAIN/s: DNA-binding WRKY (InterPro:IPR003657); BEST Arabidopsis thaliana protein match is: WRKY53; DNA binding / protein binding / transcription activator/…	GO:0005730	nucleolus	Publication:501714452|PMID:15610358	GO:0003700 | GO:0003700 | GO:0003700 | GO:0003700 | GO:0003700 | GO:0003700	transcription factor activity | transcription factor activity | transcription factor activity | transcription factor activity | transcription factor activity | transcription factor activity	Publication:492|PMID:10785665 | Communication:1674991 | Communication:1674991 | Publication:1345963|PMID:11118137 | Publication:492|PMID:10785665 | Publication:492|PMID:10785665	GO:0006355 | GO:0010200	regulation of transcription, DNA-dependent | response to chitin	Publication:492|PMID:10785665 | Publication:501722879|PMID:17722694
TF-finder	Salt Stress	AT4G31800	salt tolerance	77	0.111516	8.58671		WRKY18; transcription factor	Pathogen-induced transcription factor. Binds W-box sequences in vitro. Forms protein complexes with itself and with WRKY40 and WRKY60. Constitutive expression of WRKY18 enhanced resistance to P. syringae, but its coexpression with WRKY40 or WRKY60 made plants more susceptible to both P. syringae and B. cinerea. WRKY18, WRKY40, and WRKY60 have partially redundant roles in response to the hemibiotr…	WRKY18; FUNCTIONS IN: transcription factor activity; INVOLVED IN: in 7 processes; LOCATED IN: nucleus; EXPRESSED IN: 24 plant structures; EXPRESSED DURING: 13 growth stages; CONTAINS InterPro DOMAIN/s: DNA-binding WRKY (InterPro:IPR003657); BEST Arabidopsis thaliana protein match is: WRKY60; transcription factor (TAIR:AT2G25000.1); Has 1943 Blast hits to 1667 proteins in 114 species: Archae - 0; …	GO:0005634	nucleus	Publication:501718948|PMID:16603654	GO:0003700 | GO:0003700 | GO:0003700 | GO:0003700 | GO:0003700 | GO:0003700 | GO:0003700	transcription factor activity | transcription factor activity | transcription factor activity | transcription factor activity | transcription factor activity | transcription factor activity | transcription factor activity	Publication:501722638|PMID:17096590 | Publication:501681548|PMID:12068113 | Communication:501714663 | Publication:492|PMID:10785665 | Communication:1674991 | Publication:1345963|PMID:11118137 | Publication:492|PMID:10785665	GO:0006355 | GO:0009751 | GO:0010200 | GO:0031347 | GO:0031347 | GO:0042742 | GO:0050691 | GO:0050832	regulation of transcription, DNA-dependent | response to salicylic acid stimulus | response to chitin | regulation of defense response | regulation of defense response | defense response to bacterium | regulation of defense response to virus by host | defense response to fungus	Communication:501714663 | Publication:501683335|PMID:12602888 | Publication:501722879|PMID:17722694 | Publication:501681548|PMID:12068113 | Publication:501722638|PMID:17096590 | Publication:501683335|PMID:12602888 | Publication:501722637|PMID:17185563 | Publication:501718948|PMID:16603654
TF-finder	Salt Stress	AT5G59820	salt tolerance	77	0.155619	11.9827	Positive	RHL41 (RESPONSIVE TO HIGH LIGHT 41); nucleic acid binding / transcription factor/ zinc ion binding	Encodes a zinc finger protein involved in high light and cold acclimation. Overexpression of this putative transcription factor increases the expression level of 9 cold-responsive genes and represses the expression level of 15 cold-responsive genes, including CBF genes. Also, lines overexpressing this gene exhibits a small but reproducible increase in freeze tolerance. Because of the repression o…	RESPONSIVE TO HIGH LIGHT 41 (RHL41); FUNCTIONS IN: transcription factor activity, zinc ion binding, nucleic acid binding; INVOLVED IN: in 11 processes; LOCATED IN: intracellular; EXPRESSED IN: 24 plant structures; EXPRESSED DURING: 13 growth stages; CONTAINS InterPro DOMAIN/s: Zinc finger, C2H2-like (InterPro:IPR015880), Zinc finger, C2H2-type (InterPro:IPR007087); BEST Arabidopsis thaliana prote…	GO:0005622	intracellular	AnalysisReference:501730468	GO:0003676 | GO:0003700 | GO:0008270	nucleic acid binding | transcription factor activity | zinc ion binding	Communication:501714663 | Publication:1345963|PMID:11118137 | Communication:501714663	GO:0006979 | GO:0006979 | GO:0009408 | GO:0009408 | GO:0009409 | GO:0009416 | GO:0009611 | GO:0009611 | GO:0009631 | GO:0009643 | GO:0010200 | GO:0010200 | GO:0010224 | GO:0042538 | GO:0042538	response to oxidative stress | response to oxidative stress | response to heat | response to heat | response to cold | response to light stimulus | response to wounding | response to wounding | cold acclimation | photosynthetic acclimation | response to chitin | response to chitin | response to UV-B | hyperosmotic salinity response | hyperosmotic salinity response	Publication:501717661|PMID:16183833 | Publication:501717661|PMID:16183833 | Publication:501717661|PMID:16183833 | Publication:501717661|PMID:16183833 | Publication:501714359|PMID:15634197 | Publication:501717661|PMID:16183833 | Publication:501717661|PMID:16183833 | Publication:501717661|PMID:16183833 | Publication:501714359|PMID:15634197 | Publication:501679562 | Publication:501716437|PMID:159233…
TF-finder	Salt Stress	AT3G15500	salt tolerance	76	0.110591	8.4049	Positive	ANAC055 (ARABIDOPSIS NAC DOMAIN CONTAINING PROTEIN 55); transcription factor	Encodes an ATAF-like NAC-domain transcription factor that doesn't contain C-terminal sequences shared by CUC1, CUC2 and NAM. Note: this protein (AtNAC3) is not to be confused with the protein encoded by locus AT3G29035, which, on occasion, has also been referred to as AtNAC3.	ARABIDOPSIS NAC DOMAIN CONTAINING PROTEIN 55 (ANAC055); FUNCTIONS IN: transcription factor activity; INVOLVED IN: multicellular organismal development, response to water deprivation, hyperosmotic salinity response, response to abscisic acid stimulus, jasmonic acid mediated signaling pathway; LOCATED IN: cellular_component unknown; EXPRESSED IN: 12 plant structures; EXPRESSED DURING: 4 anthesis, C…	GO:0005575	cellular_component	Communication:1345790	GO:0003700 | GO:0003700	transcription factor activity | transcription factor activity	Publication:1345963|PMID:11118137 | Publication:501713012|PMID:15319476	GO:0007275 | GO:0009414 | GO:0009867	multicellular organismal development | response to water deprivation | jasmonic acid mediated signaling pathway	Communication:501714663 | Publication:501713012|PMID:15319476 | Publication:1345963|PMID:11118137
TF-finder	Salt Stress	AT3G19580	salt tolerance	74	0.127448	9.43117	Positive	AZF2 (ARABIDOPSIS ZINC-FINGER PROTEIN 2); DNA binding / nucleic acid binding / transcription factor/ transcription repressor/ zinc ion binding	Encodes zinc finger protein. mRNA levels are upregulated in response to ABA, high salt, and mild dessication. The protein is localized to the nucleus and acts as a transcriptional repressor.	ARABIDOPSIS ZINC-FINGER PROTEIN 2 (AZF2); FUNCTIONS IN: transcription repressor activity, transcription factor activity, DNA binding, zinc ion binding, nucleic acid binding; INVOLVED IN: embryonic development ending in seed dormancy, response to water deprivation, hyperosmotic salinity response, response to chitin, response to abscisic acid stimulus; LOCATED IN: nucleus; EXPRESSED IN: 23 plant st…	GO:0005634 | GO:0005634	nucleus | nucleus	Publication:436|PMID:10806347 | Publication:501712981|PMID:15333755	GO:0003676 | GO:0003677 | GO:0003700 | GO:0008270 | GO:0016564	nucleic acid binding | DNA binding | transcription factor activity | zinc ion binding | transcription repressor activity	Communication:501714663 | Publication:436|PMID:10806347 | Publication:1345963|PMID:11118137 | Communication:501714663 | Publication:501712981|PMID:15333755	GO:0009414 | GO:0009737 | GO:0009793 | GO:0010200 | GO:0042538	response to water deprivation | response to abscisic acid stimulus | embryonic development ending in seed dormancy | response to chitin | hyperosmotic salinity response	Publication:436|PMID:10806347 | Publication:436|PMID:10806347 | Publication:436|PMID:10806347 | Publication:501722879|PMID:17722694 | Publication:436|PMID:10806347
TF-finder	Salt Stress	AT4G17900	salt tolerance	74	0.109764	8.31381		zinc-binding family protein		zinc-binding family protein; FUNCTIONS IN: binding; INVOLVED IN: biological_process unknown; CONTAINS InterPro DOMAIN/s: Protein of unknown function DUF597 (InterPro:IPR006734); BEST Arabidopsis thaliana protein match is: zinc-binding family protein (TAIR:AT1G32700.2); Has 190 Blast hits to 190 proteins in 14 species: Archae - 0; Bacteria - 0; Metazoa - 0; Fungi - 0; Plants - 190; Viruses - 0; Ot…				GO:0005488	binding	Communication:501714663	GO:0008150	biological_process	Communication:1345790
TF-finder	Salt Stress	AT5G04340	salt tolerance	74	0.144836	10.7863	Positive	ZAT6 (ZINC FINGER OF ARABIDOPSIS THALIANA 6); nucleic acid binding / transcription factor/ zinc ion binding	putative c2h2 zinc finger transcription factor mRNA,	ZINC FINGER OF ARABIDOPSIS THALIANA 6 (ZAT6); FUNCTIONS IN: transcription factor activity, zinc ion binding, nucleic acid binding; LOCATED IN: intracellular; EXPRESSED IN: 15 plant structures; EXPRESSED DURING: 8 growth stages; CONTAINS InterPro DOMAIN/s: Zinc finger, C2H2-like (InterPro:IPR015880), Zinc finger, C2H2-type (InterPro:IPR007087); BEST Arabidopsis thaliana protein match is: STZ (salt…	GO:0005622	intracellular	AnalysisReference:501730468	GO:0003676 | GO:0003700 | GO:0008270	nucleic acid binding | transcription factor activity | zinc ion binding	Communication:501714663 | Publication:1345963|PMID:11118137 | Communication:501714663
TF-finder	Salt Stress	AT3G62420	salt tolerance	72	0.118028	8.49798		ATBZIP53 (BASIC REGION/LEUCINE ZIPPER MOTIF 53); DNA binding / protein heterodimerization/ sequence-specific DNA binding / transcription factor	Encodes a group-S bZIP transcription factor. Forms heterodimers with group-C bZIP transcription factors. The heterodimers bind to the ACTCAT cis-element of proline dehydrogenase gene.	BASIC REGION/LEUCINE ZIPPER MOTIF 53 (ATBZIP53); FUNCTIONS IN: transcription factor activity, sequence-specific DNA binding, protein heterodimerization activity, DNA binding; INVOLVED IN: regulation of transcription, DNA-dependent; LOCATED IN: nucleus; EXPRESSED IN: male gametophyte, pollen tube; EXPRESSED DURING: L mature pollen stage, M germinated pollen stage; CONTAINS InterPro DOMAIN/s: Basic…	GO:0005634	nucleus	AnalysisReference:501730468	GO:0003677 | GO:0003700 | GO:0003700 | GO:0003700 | GO:0003700 | GO:0003700 | GO:0043565 | GO:0046982	DNA binding | transcription factor activity | transcription factor activity | transcription factor activity | transcription factor activity | transcription factor activity | sequence-specific DNA binding | protein heterodimerization activity	Communication:501714663 | Publication:501719299|PMID:16810321 | Communication:501714663 | Publication:1345963|PMID:11118137 | Publication:1547369|PMID:11906833 | Publication:501719299|PMID:16810321 | Publication:501719299|PMID:16810321 | Publication:501719057|PMID:16709202	GO:0006355 | GO:0006355	regulation of transcription, DNA-dependent | "regulation of transcription, DNA-dependent"	Communication:501714663 | AnalysisReference:501730468
TF-finder	Salt Stress	AT5G13080	salt tolerance	72	0.0456092	6.69152		WRKY75; transcription factor	WRKY75 is one of several transcription factors induced during Pi deprivation. It is nuclear localized and regulated differentially during Pi starvation. RNAi mediated suppression of WRKY75 made the plants more susceptible to Pi stress as indicated by the higher accumulation of anthocyanin during Pi starvation.	WRKY75; FUNCTIONS IN: transcription factor activity; INVOLVED IN: regulation of transcription in response to stress, regulation of response to nutrient levels, regulation of transcription, DNA-dependent, lateral root development; LOCATED IN: nucleus; EXPRESSED IN: 6 plant structures; EXPRESSED DURING: 4 anthesis; CONTAINS InterPro DOMAIN/s: DNA-binding WRKY (InterPro:IPR003657); BEST Arabidopsis …	GO:0005634	nucleus	Publication:501720910|PMID:17322336	GO:0003700 | GO:0003700 | GO:0003700 | GO:0003700 | GO:0003700	transcription factor activity | transcription factor activity | transcription factor activity | transcription factor activity | transcription factor activity	Communication:501714663 | Publication:492|PMID:10785665 | Communication:1674991 | Publication:1345963|PMID:11118137 | Publication:492|PMID:10785665	GO:0006355 | GO:0032107 | GO:0043620 | GO:0048527	regulation of transcription, DNA-dependent | regulation of response to nutrient levels | regulation of transcription in response to stress | lateral root development	Communication:501714663 | Publication:501720910|PMID:17322336 | Publication:501720910|PMID:17322336 | Publication:501720910|PMID:17322336
TF-finder	Salt Stress	AT5G62020	salt tolerance	72	0.0927226	6.67603		AT-HSFB2A; DNA binding / transcription factor	member of Heat Stress Transcription Factor (Hsf) family	AT-HSFB2A; FUNCTIONS IN: transcription factor activity, DNA binding; INVOLVED IN: response to chitin; LOCATED IN: nucleus; EXPRESSED IN: 18 plant structures; EXPRESSED DURING: 11 growth stages; CONTAINS InterPro DOMAIN/s: Winged helix repressor DNA-binding (InterPro:IPR011991), Heat shock factor (HSF)-type, DNA-binding (InterPro:IPR000232); BEST Arabidopsis thaliana protein match is: AT-HSFB2B; t…	GO:0005634	nucleus	AnalysisReference:501730468	GO:0003677 | GO:0003700 | GO:0003700	DNA binding | transcription factor activity | transcription factor activity	Communication:501714663 | Communication:501714663 | Publication:1345963|PMID:11118137	GO:0010200	response to chitin	Publication:501722879|PMID:17722694
TF-finder	Salt Stress	AT1G80840	salt tolerance	71	0.0930777	6.60851		WRKY40; transcription factor	Pathogen-induced transcription factor. Binds W-box sequences in vitro. Forms protein complexes with itself and with WRKY40 and WRKY60. Coexpression with WRKY18 or WRKY60 made plants more susceptible to both P. syringae and B. cinerea. WRKY18, WRKY40, and WRKY60 have partially redundant roles in response to the hemibiotrophic bacterial pathogen Pseudomonas syringae and the necrotrophic fungal path…	WRKY40; FUNCTIONS IN: transcription factor activity; INVOLVED IN: in 8 processes; LOCATED IN: nucleus; EXPRESSED IN: 20 plant structures; EXPRESSED DURING: 10 growth stages; CONTAINS InterPro DOMAIN/s: DNA-binding WRKY (InterPro:IPR003657); BEST Arabidopsis thaliana protein match is: WRKY18; transcription factor (TAIR:AT4G31800.2); Has 1973 Blast hits to 1689 proteins in 109 species: Archae - 0; …	GO:0005634	nucleus	Publication:501718948|PMID:16603654	GO:0003700 | GO:0003700 | GO:0003700 | GO:0003700 | GO:0003700 | GO:0003700 | GO:0003700 | GO:0003700	transcription factor activity | transcription factor activity | transcription factor activity | transcription factor activity | transcription factor activity | transcription factor activity | transcription factor activity | transcription factor activity	Publication:501718948|PMID:16603654 | Communication:501714663 | Publication:492|PMID:10785665 | Communication:1674991 | Communication:1674991 | Publication:1345963|PMID:11118137 | Publication:492|PMID:10785665 | Publication:492|PMID:10785665	GO:0006355 | GO:0009611 | GO:0009751 | GO:0010200 | GO:0031347 | GO:0042742 | GO:0050691 | GO:0050832	regulation of transcription, DNA-dependent | response to wounding | response to salicylic acid stimulus | response to chitin | regulation of defense response | defense response to bacterium | regulation of defense response to virus by host | defense response to fungus	Communication:501714663 | Publication:501729049|PMID:17953483 | Publication:501683335|PMID:12602888 | Publication:501722879|PMID:17722694 | Publication:501681548|PMID:12068113 | Publication:501683335|PMID:12602888 | Publication:501722637|PMID:17185563 | Publication:501718948|PMID:16603654
TF-finder	Salt Stress	AT5G04410	salt tolerance	69	0.132067	9.11259		NAC2; transcription factor	NAC family member, hypothetical transcriptional regulator	NAC2; FUNCTIONS IN: transcription factor activity; INVOLVED IN: multicellular organismal development, regulation of transcription; LOCATED IN: cellular_component unknown; EXPRESSED IN: 24 plant structures; EXPRESSED DURING: 15 growth stages; CONTAINS InterPro DOMAIN/s: No apical meristem (NAM) protein (InterPro:IPR003441); BEST Arabidopsis thaliana protein match is: anac053 (Arabidopsis NAC domai…	GO:0005575	cellular_component	Communication:1345790	GO:0003700	transcription factor activity	Publication:1345963|PMID:11118137	GO:0007275 | GO:0045449	multicellular organismal development | regulation of transcription	Communication:501714663 | AnalysisReference:501730468
TF-finder	Salt Stress	AT1G50600	salt tolerance	68	0.105426	7.16896		SCL5; transcription factor	Encodes a scarecrow-like protein (SCL5). Member of GRAS gene family.	SCL5; FUNCTIONS IN: transcription factor activity; INVOLVED IN: regulation of transcription; EXPRESSED IN: 22 plant structures; EXPRESSED DURING: 13 growth stages; CONTAINS InterPro DOMAIN/s: GRAS transcription factor (InterPro:IPR005202); BEST Arabidopsis thaliana protein match is: PAT1 (phytochrome a signal transduction 1); signal transducer/ transcription factor (TAIR:AT5G48150.2); Has 2817 Bl…				GO:0003700 | GO:0003700	transcription factor activity | transcription factor activity	Communication:501714663 | Publication:1345963|PMID:11118137	GO:0045449	regulation of transcription	Publication:1345963|PMID:11118137
TF-finder	Salt Stress	AT3G11020	salt tolerance	68	0.108129	7.35279	Positive	DREB2B (DRE/CRT-BINDING PROTEIN 2B); DNA binding / transcription activator/ transcription factor	encodes a member of the DREB subfamily A-2 of ERF/AP2 transcription factor family (DREB2B). The protein contains one AP2 domain. There are eight members in this subfamily including DREB2A.	DRE/CRT-BINDING PROTEIN 2B (DREB2B); FUNCTIONS IN: transcription factor activity, transcription activator activity, DNA binding; INVOLVED IN: response to salt stress, response to water deprivation, heat acclimation, regulation of transcription, DNA-dependent; LOCATED IN: nucleus; EXPRESSED IN: 11 plant structures; EXPRESSED DURING: L mature pollen stage, M germinated pollen stage, 4 anthesis, LP.…	GO:0005634	nucleus	Communication:501714663	GO:0003677 | GO:0003700 | GO:0003700 | GO:0016563	DNA binding | transcription factor activity | transcription factor activity | transcription activator activity	Communication:501714663 | Communication:501714663 | Publication:1345963|PMID:11118137 | Publication:2251|PMID:9707537	GO:0006355 | GO:0009414 | GO:0010286	regulation of transcription, DNA-dependent | response to water deprivation | heat acclimation	Communication:501714663 | Publication:428|PMID:10809011 | Publication:501719313|PMID:16807682
TF-finder	Salt Stress	AT4G18880	salt tolerance	68	0.114942	8.45691		AT-HSFA4A; DNA binding / transcription factor	member of Heat Stress Transcription Factor (Hsf) family	AT-HSFA4A; FUNCTIONS IN: transcription factor activity, DNA binding; INVOLVED IN: response to chitin; LOCATED IN: nucleus; EXPRESSED IN: 23 plant structures; EXPRESSED DURING: 13 growth stages; CONTAINS InterPro DOMAIN/s: Winged helix repressor DNA-binding (InterPro:IPR011991), Heat shock factor (HSF)-type, DNA-binding (InterPro:IPR000232); BEST Arabidopsis thaliana protein match is: RHA1 (ROOT H…	GO:0005634	nucleus	AnalysisReference:501730468	GO:0003677 | GO:0003700 | GO:0003700	DNA binding | transcription factor activity | transcription factor activity	Communication:501714663 | Communication:501714663 | Publication:1345963|PMID:11118137	GO:0010200	response to chitin	Publication:501722879|PMID:17722694
TF-finder	Salt Stress	AT1G01010	salt tolerance	66	0.0701737	5.68724		ANAC001 (Arabidopsis NAC domain containing protein 1); transcription factor		Arabidopsis NAC domain containing protein 1 (ANAC001); FUNCTIONS IN: transcription factor activity; INVOLVED IN: multicellular organismal development, regulation of transcription; LOCATED IN: cellular_component unknown; EXPRESSED IN: 7 plant structures; EXPRESSED DURING: 4 anthesis, C globular stage, petal differentiation and expansion stage; CONTAINS InterPro DOMAIN/s: No apical meristem (NAM) p…	GO:0005575	cellular_component	Communication:1345790	GO:0003700	transcription factor activity	Publication:1345963|PMID:11118137	GO:0007275 | GO:0045449	multicellular organismal development | regulation of transcription	Communication:501714663 | AnalysisReference:501730468
TF-finder	Salt Stress	AT1G07530	salt tolerance	65	0.0986942	6.41512		SCL14 (SCARECROW-LIKE 14); transcription factor	Encodes a member of the GRAS family of transcription factors. The protein interacts with the TGA2 transcription factor and affects the transcription of stress-responsive genes. The protein is found in the nucleus and is also exported to the cytoplasm.	SCARECROW-LIKE 14 (SCL14); FUNCTIONS IN: transcription factor activity; INVOLVED IN: response to xenobiotic stimulus, positive regulation of gene-specific transcription, regulation of transcription; LOCATED IN: cytosol, nucleus; EXPRESSED IN: 22 plant structures; EXPRESSED DURING: 13 growth stages; CONTAINS InterPro DOMAIN/s: GRAS transcription factor (InterPro:IPR005202); BEST Arabidopsis thalia…	GO:0005634 | GO:0005829	nucleus | cytosol	Publication:501729194|PMID:18984675 | Publication:501729194|PMID:18984675	GO:0003700	transcription factor activity	Publication:1345963|PMID:11118137	GO:0009410 | GO:0043193 | GO:0045449	response to xenobiotic stimulus | positive regulation of gene-specific transcription | regulation of transcription	Publication:501729194|PMID:18984675 | Publication:501729194|PMID:18984675 | Publication:1345963|PMID:11118137
TF-finder	Salt Stress	AT3G51910	salt tolerance	65	0.115983	7.53892		AT-HSFA7A; DNA binding / transcription factor	member of Heat Stress Transcription Factor (Hsf) family	AT-HSFA7A; FUNCTIONS IN: transcription factor activity, DNA binding; INVOLVED IN: response to high light intensity, response to heat, regulation of cellular protein metabolic process; LOCATED IN: nucleus; EXPRESSED IN: 10 plant structures; EXPRESSED DURING: LP.06 six leaves visible, 4 anthesis, LP.04 four leaves visible, petal differentiation and expansion stage; CONTAINS InterPro DOMAIN/s: Winge…	GO:0005634	nucleus	AnalysisReference:501730468	GO:0003677 | GO:0003700 | GO:0003700	DNA binding | transcription factor activity | transcription factor activity	Communication:501714663 | Communication:501714663 | Publication:1345963|PMID:11118137	GO:0009408 | GO:0009644 | GO:0032268	response to heat | response to high light intensity | regulation of cellular protein metabolic process	Publication:501712900|PMID:15247379 | Publication:501720058|PMID:17059409 | Publication:501729791|PMID:19244141
TF-finder	Salt Stress	AT5G05410	salt tolerance	65	0.0956419	6.21672	Positive	DREB2A; DNA binding / transcription activator/ transcription factor	Encodes a transcription factor that specifically binds to DRE/CRT cis elements (responsive to drought and low-temperature stress). Belongs to the DREB subfamily A-2 of ERF/AP2 transcription factor family (DREB2A). There are eight members in this subfamily including DREB2B. The protein contains one AP2 domain. Overexpression of transcriptional activation domain of DREB2A resulted in significant dr…	DREB2A; FUNCTIONS IN: transcription factor activity, transcription activator activity, DNA binding; INVOLVED IN: in 7 processes; LOCATED IN: nucleus; EXPRESSED IN: 24 plant structures; EXPRESSED DURING: 14 growth stages; CONTAINS InterPro DOMAIN/s: DNA-binding, integrase-type (InterPro:IPR016177), Pathogenesis-related transcriptional factor and ERF, DNA-binding (InterPro:IPR001471); BEST Arabidop…	GO:0005634 | GO:0005634	nucleus | nucleus	Communication:501714663 | Publication:501718918|PMID:16617101	GO:0003677 | GO:0003700 | GO:0003700 | GO:0003700 | GO:0016563	DNA binding | transcription factor activity | transcription factor activity | transcription factor activity | transcription activator activity	Communication:501714663 | Publication:2251|PMID:9707537 | Communication:501714663 | Publication:1345963|PMID:11118137 | Publication:2251|PMID:9707537	GO:0006355 | GO:0009408 | GO:0009414 | GO:0009414 | GO:0010224 | GO:0010224 | GO:0010286 | GO:0042542	regulation of transcription, DNA-dependent | response to heat | response to water deprivation | response to water deprivation | response to UV-B | response to UV-B | heat acclimation | response to hydrogen peroxide	Communication:501714663 | Publication:501720139|PMID:17030801 | Publication:501718918|PMID:16617101 | Publication:428|PMID:10809011 | Publication:501724159|PMID:18266923 | Publication:501711745|PMID:14739338 | Publication:501719313|PMID:16807682 | Publication:501720139|PMID:17030801
TF-finder	Salt Stress	AT1G22810	salt tolerance	64	0.0685675	4.38832		AP2 domain-containing transcription factor, putative	encodes a member of the DREB subfamily A-5 of ERF/AP2 transcription factor family. The protein contains one AP2 domain. There are 16 members in this subfamily including RAP2.1, RAP2.9 and RAP2.10.	AP2 domain-containing transcription factor, putative; FUNCTIONS IN: transcription factor activity, DNA binding; INVOLVED IN: regulation of transcription, DNA-dependent; LOCATED IN: nucleus; CONTAINS InterPro DOMAIN/s: DNA-binding, integrase-type (InterPro:IPR016177), Pathogenesis-related transcriptional factor and ERF, DNA-binding (InterPro:IPR001471); BEST Arabidopsis thaliana protein match is: …	GO:0005634	nucleus	Communication:501714663	GO:0003677 | GO:0003700 | GO:0003700	DNA binding | transcription factor activity | transcription factor activity	Communication:501714663 | Communication:501714663 | Publication:1345963|PMID:11118137	GO:0006355 | GO:0006355	regulation of transcription, DNA-dependent | "regulation of transcription, DNA-dependent"	Communication:501714663 | AnalysisReference:501730468
TF-finder	Salt Stress	AT3G53600	salt tolerance	63	0.0989731	6.2353		zinc finger (C2H2 type) family protein		zinc finger (C2H2 type) family protein; FUNCTIONS IN: transcription factor activity, zinc ion binding, nucleic acid binding; INVOLVED IN: response to chitin, regulation of transcription; LOCATED IN: intracellular; CONTAINS InterPro DOMAIN/s: Zinc finger, C2H2-like (InterPro:IPR015880), Zinc finger, C2H2-type (InterPro:IPR007087); BEST Arabidopsis thaliana protein match is: zinc finger (C2H2 type)…	GO:0005622	intracellular	AnalysisReference:501730468	GO:0003676 | GO:0003700 | GO:0008270	nucleic acid binding | transcription factor activity | zinc ion binding	Communication:501714663 | Publication:1345963|PMID:11118137 | Communication:501714663	GO:0010200 | GO:0045449	response to chitin | regulation of transcription	Publication:501722879|PMID:17722694 | Publication:1345963|PMID:11118137
TF-finder	Salt Stress	AT2G47260	salt tolerance	62	0.0947009	5.87145		WRKY23; transcription factor	member of WRKY Transcription Factor; Group I	WRKY23; FUNCTIONS IN: transcription factor activity; INVOLVED IN: regulation of transcription, DNA-dependent, regulation of transcription; LOCATED IN: nucleus; EXPRESSED IN: 22 plant structures; EXPRESSED DURING: 12 growth stages; CONTAINS InterPro DOMAIN/s: DNA-binding WRKY (InterPro:IPR003657), Transcription factor, WRKY group IIc (InterPro:IPR017396); BEST Arabidopsis thaliana protein match is…	GO:0005634	nucleus	AnalysisReference:501730468	GO:0003700 | GO:0003700 | GO:0003700 | GO:0003700	transcription factor activity | transcription factor activity | transcription factor activity | transcription factor activity	Communication:501714663 | Communication:1674991 | Publication:1345963|PMID:11118137 | Publication:492|PMID:10785665	GO:0006355 | GO:0045449	regulation of transcription, DNA-dependent | regulation of transcription	Communication:501714663 | AnalysisReference:501730468
TF-finder	Salt Stress	AT5G49450	salt tolerance	62	0.0906925	5.62293		AtbZIP1 (Arabidopsis thaliana basic leucine-zipper 1); DNA binding / protein heterodimerization/ transcription factor		Arabidopsis thaliana basic leucine-zipper 1 (AtbZIP1); FUNCTIONS IN: transcription factor activity, protein heterodimerization activity, DNA binding; INVOLVED IN: anther dehiscence, regulation of transcription, DNA-dependent; LOCATED IN: nucleus, chloroplast; EXPRESSED IN: male gametophyte, anther, pollen tube; EXPRESSED DURING: L mature pollen stage, M germinated pollen stage; CONTAINS InterPro …	GO:0005634 | GO:0009507	nucleus | chloroplast	AnalysisReference:501730468 | AnalysisReference:501730133	GO:0003677 | GO:0003700 | GO:0003700 | GO:0003700 | GO:0046982 | GO:0046982	DNA binding | transcription factor activity | transcription factor activity | transcription factor activity | protein heterodimerization activity | protein heterodimerization activity	Communication:501714663 | Communication:501714663 | Publication:1345963|PMID:11118137 | Publication:1547369|PMID:11906833 | Publication:501719057|PMID:16709202 | Publication:501719057|PMID:16709202	GO:0006355 | GO:0009901	regulation of transcription, DNA-dependent | anther dehiscence	Communication:501714663 | Publication:501724696|PMID:18502975
TF-finder	Salt Stress	AT5G61600	salt tolerance	62	0.0799071	4.95424		ethylene-responsive element-binding family protein	encodes a member of the ERF (ethylene response factor) subfamily B-3 of ERF/AP2 transcription factor family. The protein contains one AP2 domain. There are 18 members in this subfamily including ATERF-1, ATERF-2, AND ATERF-5.	ethylene-responsive element-binding family protein; FUNCTIONS IN: transcription factor activity, DNA binding; INVOLVED IN: regulation of transcription, DNA-dependent; LOCATED IN: nucleus; EXPRESSED IN: 22 plant structures; EXPRESSED DURING: 13 growth stages; CONTAINS InterPro DOMAIN/s: DNA-binding, integrase-type (InterPro:IPR016177), Pathogenesis-related transcriptional factor and ERF, DNA-bindi…	GO:0005634	nucleus	Communication:501714663	GO:0003677 | GO:0003700 | GO:0003700 | GO:0016563	DNA binding | transcription factor activity | transcription factor activity | transcription activator activity	Communication:501714663 | Communication:501714663 | Publication:1345963|PMID:11118137 | Publication:501730437|PMID:19416906	GO:0006355 | GO:0050832	regulation of transcription, DNA-dependent | defense response to fungus	Communication:501714663 | Publication:501730437|PMID:19416906
TF-finder	Salt Stress	AT5G67300	salt tolerance	62	0.0720099	5.655	Positive	MYBR1 (MYB DOMAIN PROTEIN R1); DNA binding / transcription factor	Member of the R2R3 factor MYB gene family involved in mediating plant responses to a variety of abiotic stimiuli.	MYB DOMAIN PROTEIN R1 (MYBR1); FUNCTIONS IN: transcription factor activity, DNA binding; INVOLVED IN: in 12 processes; LOCATED IN: nucleus; EXPRESSED IN: 24 plant structures; EXPRESSED DURING: 13 growth stages; CONTAINS InterPro DOMAIN/s: SANT, DNA-binding (InterPro:IPR001005), Homeodomain-like (InterPro:IPR009057), Myb, DNA-binding (InterPro:IPR014778), Myb-type HTH DNA-binding domain (InterPro:…	GO:0005634	nucleus	Publication:501723687|PMID:18162593	GO:0003677 | GO:0003700	DNA binding | transcription factor activity	Communication:501714663 | Publication:1345963|PMID:11118137	GO:0006355 | GO:0006950 | GO:0009414 | GO:0009651 | GO:0009723 | GO:0009733 | GO:0009737 | GO:0009737 | GO:0009739 | GO:0009751 | GO:0009753 | GO:0010200 | GO:0046686	regulation of transcription, DNA-dependent | response to stress | response to water deprivation | response to salt stress | response to ethylene stimulus | response to auxin stimulus | response to abscisic acid stimulus | response to abscisic acid stimulus | response to gibberellin stimulus | response to salicylic acid stimulus | response to jasmonic acid stimulus | response to chitin | response …	Communication:501714663 | Publication:501723687|PMID:18162593 | Publication:501725136|PMID:18552355 | Publication:501718564|PMID:16463103 | Publication:501718564|PMID:16463103 | Publication:501718564|PMID:16463103 | Publication:501723687|PMID:18162593 | Publication:501718564|PMID:16463103 | Publication:501718564|PMID:16463103 | Publication:501718564|PMID:16463103 | Publication:501718564|PMID:1646…
TF-finder	Salt Stress	AT5G47230	salt tolerance	61	0.131774	8.03823		ERF5 (ETHYLENE RESPONSIVE ELEMENT BINDING FACTOR 5); DNA binding / transcription activator/ transcription factor	encodes a member of the ERF (ethylene response factor) subfamily B-3 of ERF/AP2 transcription factor family (ATERF-5). The protein contains one AP2 domain. There are 18 members in this subfamily including ATERF-1, ATERF-2, AND ATERF-5.	ETHYLENE RESPONSIVE ELEMENT BINDING FACTOR 5 (ERF5); FUNCTIONS IN: transcription factor activity, transcription activator activity, DNA binding; INVOLVED IN: ethylene mediated signaling pathway, response to cold, response to chitin, regulation of transcription, DNA-dependent; LOCATED IN: nucleus; EXPRESSED IN: 19 plant structures; EXPRESSED DURING: 10 growth stages; CONTAINS InterPro DOMAIN/s: DN…	GO:0005634 | GO:0005634	nucleus | nucleus	Publication:2298|PMID:9687012 | Publication:665|PMID:10715325	GO:0003677 | GO:0003700 | GO:0003700 | GO:0016563	DNA binding | transcription factor activity | transcription factor activity | transcription activator activity	Publication:665|PMID:10715325 | Publication:665|PMID:10715325 | Publication:1345963|PMID:11118137 | Publication:665|PMID:10715325	GO:0006355 | GO:0009409 | GO:0009873 | GO:0009873 | GO:0010200	regulation of transcription, DNA-dependent | response to cold | ethylene mediated signaling pathway | ethylene mediated signaling pathway | response to chitin	Publication:665|PMID:10715325 | Publication:501711393|PMID:14630965 | Publication:2298|PMID:9687012 | Publication:665|PMID:10715325 | Publication:501722879|PMID:17722694
TF-finder	Salt Stress	AT1G17380	salt tolerance	60	0.0727873	4.36724		JAZ5 (JASMONATE-ZIM-DOMAIN PROTEIN 5)		JASMONATE-ZIM-DOMAIN PROTEIN 5 (JAZ5); FUNCTIONS IN: molecular_function unknown; INVOLVED IN: response to jasmonic acid stimulus; LOCATED IN: cellular_component unknown; EXPRESSED IN: 20 plant structures; EXPRESSED DURING: 12 growth stages; CONTAINS InterPro DOMAIN/s: Tify (InterPro:IPR010399), CCT domain-like (InterPro:IPR018467); BEST Arabidopsis thaliana protein match is: JAZ6 (JASMONATE-ZIM-D…	GO:0005575	cellular_component	Communication:1345790	GO:0003674	molecular_function	Communication:501683652	GO:0009753	response to jasmonic acid stimulus	Publication:501722828|PMID:17637677
TF-finder	Salt Stress	AT1G28370	salt tolerance	57	0.0638078	3.63704		ERF11 (ERF DOMAIN PROTEIN 11); DNA binding / transcription factor/ transcription repressor	encodes a member of the ERF (ethylene response factor) subfamily B-1 of ERF/AP2 transcription factor family. The protein contains one AP2 domain. There are 15 members in this subfamily including ATERF-3, ATERF-4, ATERF-7, and leafy petiole.	ERF DOMAIN PROTEIN 11 (ERF11); FUNCTIONS IN: transcription repressor activity, transcription factor activity, DNA binding; INVOLVED IN: ethylene mediated signaling pathway, regulation of transcription, DNA-dependent; LOCATED IN: nucleus; EXPRESSED IN: 19 plant structures; EXPRESSED DURING: 10 growth stages; CONTAINS InterPro DOMAIN/s: DNA-binding, integrase-type (InterPro:IPR016177), Pathogenesis…	GO:0005634	nucleus	Publication:501680601|PMID:11487705	GO:0003677 | GO:0003700 | GO:0003700 | GO:0003700 | GO:0016564	DNA binding | transcription factor activity | transcription factor activity | transcription factor activity | transcription repressor activity	Publication:501680601|PMID:11487705 | Publication:2298|PMID:9687012 | Publication:501680601|PMID:11487705 | Publication:1345963|PMID:11118137 | Publication:501680601|PMID:11487705	GO:0006355 | GO:0009873	regulation of transcription, DNA-dependent | ethylene mediated signaling pathway	Publication:501680601|PMID:11487705 | Publication:2298|PMID:9687012
TF-finder	Salt Stress	AT5G52510	salt tolerance	57	0.0682961	3.97071		scarecrow-like transcription factor 8 (SCL8)		scarecrow-like transcription factor 8 (SCL8); FUNCTIONS IN: transcription factor activity; INVOLVED IN: regulation of transcription; LOCATED IN: nucleus, cytoplasm; EXPRESSED IN: 23 plant structures; EXPRESSED DURING: 13 growth stages; CONTAINS InterPro DOMAIN/s: GRAS transcription factor (InterPro:IPR005202); BEST Arabidopsis thaliana protein match is: SCL1 (SCARECROW-LIKE 1); transcription fact…	GO:0005634 | GO:0005737	nucleus | cytoplasm	Publication:501714452|PMID:15610358 | Publication:501714452|PMID:15610358	GO:0003700 | GO:0003700	transcription factor activity | transcription factor activity	Communication:501714663 | Publication:1345963|PMID:11118137	GO:0045449	regulation of transcription	Publication:1345963|PMID:11118137
TF-finder	Salt Stress	AT1G74950	salt tolerance	55	0.0744478	4.09463		TIFY10B		TIFY10B; FUNCTIONS IN: molecular_function unknown; INVOLVED IN: response to jasmonic acid stimulus, response to wounding; LOCATED IN: cellular_component unknown; EXPRESSED IN: 24 plant structures; EXPRESSED DURING: 15 growth stages; CONTAINS InterPro DOMAIN/s: Tify (InterPro:IPR010399), CCT domain-like (InterPro:IPR018467); BEST Arabidopsis thaliana protein match is: JAZ1 (JASMONATE-ZIM-DOMAIN PR…	GO:0005575	cellular_component	Communication:1345790	GO:0003674	molecular_function	Communication:501683652	GO:0009611 | GO:0009753	response to wounding | response to jasmonic acid stimulus	Publication:501723000|PMID:17675405 | Publication:501722828|PMID:17637677
TF-finder	Salt Stress	AT1G78080	salt tolerance	55	0.118378	6.51077	Positive	RAP2.4 (related to AP2 4); DNA binding / transcription factor	encodes a member of the DREB subfamily A-6 of ERF/AP2 transcription factor family (RAP2.4). The protein contains one AP2 domain. There are 8 members in this subfamily.	related to AP2 4 (RAP2.4); FUNCTIONS IN: transcription factor activity, DNA binding; INVOLVED IN: regulation of transcription, DNA-dependent; LOCATED IN: nucleus; EXPRESSED IN: 22 plant structures; EXPRESSED DURING: 13 growth stages; CONTAINS InterPro DOMAIN/s: DNA-binding, integrase-type (InterPro:IPR016177), Pathogenesis-related transcriptional factor and ERF, DNA-binding (InterPro:IPR001471); …	GO:0005634	nucleus	Publication:3195|PMID:9192694	GO:0003677 | GO:0003700 | GO:0003700	DNA binding | transcription factor activity | transcription factor activity	Publication:3195|PMID:9192694 | Publication:3195|PMID:9192694 | Publication:1345963|PMID:11118137	GO:0006355 | GO:0006355	regulation of transcription, DNA-dependent | "regulation of transcription, DNA-dependent"	Communication:501714663 | AnalysisReference:501730468
TF-finder	Salt Stress	AT3G04070	salt tolerance	55	0.0339743	5.66263		anac047 (Arabidopsis NAC domain containing protein 47); transcription factor		Arabidopsis NAC domain containing protein 47 (anac047); FUNCTIONS IN: transcription factor activity; INVOLVED IN: multicellular organismal development, regulation of transcription; LOCATED IN: cellular_component unknown; EXPRESSED IN: 16 plant structures; EXPRESSED DURING: 7 growth stages; CONTAINS InterPro DOMAIN/s: No apical meristem (NAM) protein (InterPro:IPR003441); BEST Arabidopsis thaliana…	GO:0005575	cellular_component	Communication:1345790	GO:0003700	transcription factor activity	Publication:1345963|PMID:11118137	GO:0007275 | GO:0045449	multicellular organismal development | regulation of transcription	Communication:501714663 | AnalysisReference:501730468
TF-finder	Salt Stress	AT4G25490	salt tolerance	55	0.0673374	3.70356	Positive	CBF1 (C-REPEAT/DRE BINDING FACTOR 1); DNA binding / transcription activator/ transcription factor	Transcriptional activator that binds to the DRE/CRT regulatory element and induces COR (cold-regulated) gene expression increasing plant freezing tolerance. It encodes a member of the DREB subfamily A-1 of ERF/AP2 transcription factor family (CBF1). The protein contains one AP2 domain. There are six members in this subfamily, including CBF1, CBF2, and CBF3. This gene is involved in response to lo…	C-REPEAT/DRE BINDING FACTOR 1 (CBF1); FUNCTIONS IN: transcription factor activity, transcription activator activity, DNA binding; INVOLVED IN: cold acclimation, response to water deprivation, response to cold, response to abscisic acid stimulus, circadian rhythm; LOCATED IN: nucleus; EXPRESSED IN: 10 plant structures; EXPRESSED DURING: 4 anthesis, C globular stage, LP.02 two leaves visible, petal…	GO:0005634	nucleus	Publication:3426|PMID:9023378	GO:0003677 | GO:0003700 | GO:0016563 | GO:0016563 | GO:0016563	DNA binding | transcription factor activity | transcription activator activity | transcription activator activity | transcription activator activity	Publication:3426|PMID:9023378 | Publication:1345963|PMID:11118137 | Publication:3426|PMID:9023378 | Publication:2251|PMID:9707537 | Publication:3426|PMID:9023378	GO:0009409 | GO:0009409 | GO:0009409 | GO:0009409 | GO:0009414 | GO:0009631 | GO:0009631 | GO:0009631	response to cold | response to cold | response to cold | response to cold | response to water deprivation | cold acclimation | cold acclimation | cold acclimation	Publication:2201|PMID:9735350 | Publication:2251|PMID:9707537 | Publication:3426|PMID:9023378 | Publication:501717819|PMID:16258011 | Publication:3426|PMID:9023378 | Publication:2656|PMID:9525853 | Publication:501723725|PMID:18093929 | Publication:2201|PMID:9735350
TF-finder	Salt Stress	AT5G04760	salt tolerance	55	0.0968499	5.32674		myb family transcription factor		myb family transcription factor; FUNCTIONS IN: transcription factor activity, DNA binding; INVOLVED IN: regulation of transcription; EXPRESSED IN: 23 plant structures; EXPRESSED DURING: 14 growth stages; CONTAINS InterPro DOMAIN/s: SANT, DNA-binding (InterPro:IPR001005), Molecular chaperone, heat shock protein, Hsp40, DnaJ (InterPro:IPR015609), Homeodomain-like (InterPro:IPR009057), Myb, DNA-bind…				GO:0003677 | GO:0003700 | GO:0003700	DNA binding | transcription factor activity | transcription factor activity	Communication:501714663 | Publication:1345963|PMID:11118137 | Publication:1345963|PMID:11118137	GO:0045449	regulation of transcription	Publication:1345963|PMID:11118137
TF-finder	Salt Stress	AT5G64220	salt tolerance	55	0.0867415	4.77078		calmodulin-binding protein		calmodulin-binding protein; FUNCTIONS IN: transcription regulator activity, calmodulin binding; INVOLVED IN: biological_process unknown; EXPRESSED IN: 23 plant structures; EXPRESSED DURING: 13 growth stages; CONTAINS InterPro DOMAIN/s: CG-1 (InterPro:IPR005559), IQ calmodulin-binding region (InterPro:IPR000048), Ankyrin (InterPro:IPR002110); BEST Arabidopsis thaliana protein match is: EICBP.B (ET…				GO:0005516 | GO:0030528	calmodulin binding | transcription regulator activity	Publication:1546140|PMID:11782485 | Publication:501682352|PMID:12218065	GO:0008150	biological_process	Communication:1345790
TF-finder	Salt Stress	AT2G02740	salt tolerance	54	-0.0758448	4.09562		WHY3 (WHIRLY 3); DNA binding	Encodes a homolog of the potato p24 protein. It shares the conserved KGKAAL domain, a putative DNA-binding domain, with potato p24 and is localized to the plastid and not the nucleus.	WHIRLY 3 (WHY3); FUNCTIONS IN: DNA binding; INVOLVED IN: defense response; LOCATED IN: plastid chromosome, nucleus, chloroplast; EXPRESSED IN: 20 plant structures; EXPRESSED DURING: 13 growth stages; CONTAINS InterPro DOMAIN/s: ssDNA-binding transcriptional regulator (InterPro:IPR009044), Plant transcription factor (InterPro:IPR013742); BEST Arabidopsis thaliana protein match is: WHY1 (WHIRLY 1);…	GO:0009295 | GO:0009507 | GO:0009507 | GO:0009508	nucleoid | chloroplast | chloroplast | plastid chromosome	Publication:501718303|PMID:16326926 | Publication:501717420|PMID:15967440 | Publication:501724486|PMID:18431481 | Publication:501718303|PMID:16326926	GO:0003677 | GO:0003677	DNA binding | DNA binding	Communication:501714663 | Publication:501717420|PMID:15967440	GO:0006952	defense response	Publication:501720224|PMID:15708347
TF-finder	Salt Stress	AT3G46640	salt tolerance	54	0.048545	2.62143		PCL1 (PHYTOCLOCK 1); DNA binding / transcription factor	Encodes a myb family transcription factor with a single Myb DNA-binding domain (type SHAQKYF) that is unique to plants and is essential for circadian rhythms, specifically for transcriptional regulation within the circadian clock. LUX is required for normal rhythmic expression of multiple clock outputs in both constant light and darkness. It is coregulated with TOC1 and seems to be repressed by C…	PHYTOCLOCK 1 (PCL1); FUNCTIONS IN: transcription factor activity, DNA binding; INVOLVED IN: circadian rhythm, regulation of transcription; CONTAINS InterPro DOMAIN/s: Homeodomain-like (InterPro:IPR009057), Myb, DNA-binding (InterPro:IPR014778), Myb-type HTH DNA-binding domain (InterPro:IPR017930), Myb-like DNA-binding region, SHAQKYF class (InterPro:IPR006447), Homeodomain-related (InterPro:IPR01…				GO:0003677 | GO:0003700	DNA binding | transcription factor activity	Communication:501714663 | Publication:1345963|PMID:11118137	GO:0007623 | GO:0045449	circadian rhythm | regulation of transcription	Publication:501716571|PMID:16006522 | Publication:1345963|PMID:11118137
TF-finder	Salt Stress	AT4G17490	salt tolerance	54	0.0793444	4.2846		ATERF6 (ETHYLENE RESPONSIVE ELEMENT BINDING FACTOR 6); DNA binding / transcription factor	Encodes a member of the ERF (ethylene response factor) subfamily B-3 of ERF/AP2 transcription factor family (ATERF-6). The protein contains one AP2 domain. There are 18 members in this subfamily including ATERF-1, ATERF-2, AND ATERF-5.	ETHYLENE RESPONSIVE ELEMENT BINDING FACTOR 6 (ATERF6); FUNCTIONS IN: transcription factor activity, DNA binding; INVOLVED IN: ethylene mediated signaling pathway, response to chitin, regulation of transcription, DNA-dependent; LOCATED IN: nucleus; EXPRESSED IN: 18 plant structures; EXPRESSED DURING: 10 growth stages; CONTAINS InterPro DOMAIN/s: DNA-binding, integrase-type (InterPro:IPR016177), Pa…	GO:0005634	nucleus	Communication:501714663	GO:0003677 | GO:0003700 | GO:0003700 | GO:0003700	DNA binding | transcription factor activity | transcription factor activity | transcription factor activity	Communication:501714663 | Communication:501714663 | Publication:2298|PMID:9687012 | Publication:1345963|PMID:11118137	GO:0006355 | GO:0009873 | GO:0010200	regulation of transcription, DNA-dependent | ethylene mediated signaling pathway | response to chitin	Communication:501714663 | Publication:2298|PMID:9687012 | Publication:501722879|PMID:17722694
TF-finder	Salt Stress	AT4G37260	salt tolerance	54	0.0768111	4.1478		MYB73 (MYB DOMAIN PROTEIN 73); DNA binding / transcription factor	Member of the R2R3 factor gene family.	MYB DOMAIN PROTEIN 73 (MYB73); FUNCTIONS IN: transcription factor activity, DNA binding; INVOLVED IN: in 10 processes; EXPRESSED IN: 24 plant structures; EXPRESSED DURING: 13 growth stages; CONTAINS InterPro DOMAIN/s: SANT, DNA-binding (InterPro:IPR001005), Homeodomain-like (InterPro:IPR009057), Myb, DNA-binding (InterPro:IPR014778), Myb-type HTH DNA-binding domain (InterPro:IPR017930), Homeodoma…				GO:0003677 | GO:0003700	DNA binding | transcription factor activity	Communication:501714663 | Publication:1345963|PMID:11118137	GO:0006355 | GO:0009651 | GO:0009723 | GO:0009733 | GO:0009737 | GO:0009739 | GO:0009751 | GO:0009753 | GO:0010200 | GO:0046686	regulation of transcription, DNA-dependent | response to salt stress | response to ethylene stimulus | response to auxin stimulus | response to abscisic acid stimulus | response to gibberellin stimulus | response to salicylic acid stimulus | response to jasmonic acid stimulus | response to chitin | response to cadmium ion	Publication:1979|PMID:9839469 | Publication:501718564|PMID:16463103 | Publication:501718564|PMID:16463103 | Publication:501718564|PMID:16463103 | Publication:501718564|PMID:16463103 | Publication:501718564|PMID:16463103 | Publication:501718564|PMID:16463103 | Publication:501718564|PMID:16463103 | Publication:501722879|PMID:17722694 | Publication:501718564|PMID:16463103
TF-finder	Salt Stress	AT5G01380	salt tolerance	54	0.0895253	4.83437		transcription factor		transcription factor; FUNCTIONS IN: transcription factor activity; INVOLVED IN: regulation of transcription; CONTAINS InterPro DOMAIN/s: SANT, DNA-binding (InterPro:IPR001005), MYB-like (InterPro:IPR017877); BEST Arabidopsis thaliana protein match is: DNA-binding protein-related (TAIR:AT2G38250.1); Has 3674 Blast hits to 2705 proteins in 225 species: Archae - 4; Bacteria - 130; Metazoa - 1607; Fu…				GO:0003700	transcription factor activity	Publication:1345963|PMID:11118137	GO:0045449	regulation of transcription	Publication:1345963|PMID:11118137
TF-finder	Salt Stress	AT1G32640	salt tolerance	53	0.0689234	3.65294	Positive	MYC2; DNA binding / transcription activator/ transcription factor	Encodes a MYC-related transcriptional activator with a typical DNA binding domain of a basic helix-loop-helix leucine zipper motif. Binds to an extended G-Box promoter motif. Its transcription is induced by dehydration stress and ABA treatment. Negative regulator of blue lightìmediated photomorphogenic growth and blue and far-red-lightìregulated gene expression. Positive regulator of lateral root…	MYC2; FUNCTIONS IN: transcription factor activity, transcription activator activity, DNA binding; INVOLVED IN: in 13 processes; LOCATED IN: nucleus; EXPRESSED IN: 26 plant structures; EXPRESSED DURING: 13 growth stages; CONTAINS InterPro DOMAIN/s: Basic helix-loop-helix dimerisation region bHLH (InterPro:IPR001092), Helix-loop-helix DNA-binding (InterPro:IPR011598); BEST Arabidopsis thaliana prot…	GO:0005634	nucleus	AnalysisReference:501730468	GO:0003677 | GO:0003677 | GO:0003700 | GO:0003700 | GO:0016563	DNA binding | DNA binding | transcription factor activity | transcription factor activity | transcription activator activity	Publication:2977|PMID:9368419 | Communication:501714663 | Publication:1345963|PMID:11118137 | Publication:501705886|PMID:12679534 | Publication:2977|PMID:9368419	GO:0002213 | GO:0006568 | GO:0006568 | GO:0009269 | GO:0009611 | GO:0009611 | GO:0009737 | GO:0009759 | GO:0009759 | GO:0009867 | GO:0009963 | GO:0010200 | GO:0043619 | GO:0045941 | GO:0048364 | GO:0051090	defense response to insect | tryptophan metabolic process | tryptophan metabolic process | response to desiccation | response to wounding | response to wounding | response to abscisic acid stimulus | indole glucosinolate biosynthetic process | indole glucosinolate biosynthetic process | jasmonic acid mediated signaling pathway | positive regulation of flavonoid biosynthetic process | response to …	Publication:501722779|PMID:17616737 | Publication:501722779|PMID:17616737 | Publication:501722779|PMID:17616737 | Publication:2977|PMID:9368419 | Publication:2340|PMID:9680973 | Publication:501723000|PMID:17675405 | Publication:2977|PMID:9368419 | Publication:501722779|PMID:17616737 | Publication:501722779|PMID:17616737 | Publication:501675203 | Publication:501722779|PMID:17616737 | Publication:5…
TF-finder	Salt Stress	AT3G22830	salt tolerance	53	0.0682502	3.61726		AT-HSFA6B; DNA binding / transcription factor	member of Heat Stress Transcription Factor (Hsf) family	AT-HSFA6B; FUNCTIONS IN: transcription factor activity, DNA binding; INVOLVED IN: regulation of transcription, DNA-dependent; LOCATED IN: nucleus; EXPRESSED IN: root; CONTAINS InterPro DOMAIN/s: Winged helix repressor DNA-binding (InterPro:IPR011991), Heat shock factor (HSF)-type, DNA-binding (InterPro:IPR000232); BEST Arabidopsis thaliana protein match is: ATHSFA2; DNA binding / transcription fa…	GO:0005634	nucleus	AnalysisReference:501730468	GO:0003677 | GO:0003700 | GO:0003700	DNA binding | transcription factor activity | transcription factor activity	Communication:501714663 | Communication:501714663 | Publication:1345963|PMID:11118137	GO:0006355	regulation of transcription, DNA-dependent	AnalysisReference:501730468
TF-finder	Salt Stress	AT5G59450	salt tolerance	53	0.0835095	4.426		scarecrow-like transcription factor 11 (SCL11)		scarecrow-like transcription factor 11 (SCL11); FUNCTIONS IN: transcription factor activity; INVOLVED IN: response to chitin, regulation of transcription; LOCATED IN: cellular_component unknown; EXPRESSED IN: 22 plant structures; EXPRESSED DURING: 13 growth stages; CONTAINS InterPro DOMAIN/s: GRAS transcription factor (InterPro:IPR005202); BEST Arabidopsis thaliana protein match is: scarecrow tra…	GO:0005575	cellular_component	Communication:1345790	GO:0003700	transcription factor activity	Publication:1345963|PMID:11118137	GO:0010200 | GO:0045449	response to chitin | regulation of transcription	Publication:501722879|PMID:17722694 | Publication:1345963|PMID:11118137
TF-finder	Salt Stress	AT3G10500	salt tolerance	52	0.031401	5.48737		anac053 (Arabidopsis NAC domain containing protein 53); transcription factor		Arabidopsis NAC domain containing protein 53 (anac053); FUNCTIONS IN: transcription factor activity; INVOLVED IN: multicellular organismal development, regulation of transcription; LOCATED IN: cellular_component unknown; EXPRESSED IN: 22 plant structures; EXPRESSED DURING: 13 growth stages; CONTAINS InterPro DOMAIN/s: No apical meristem (NAM) protein (InterPro:IPR003441); BEST Arabidopsis thalian…	GO:0005575	cellular_component	Communication:1345790	GO:0003700	transcription factor activity	Publication:1345963|PMID:11118137	GO:0007275 | GO:0045449	multicellular organismal development | regulation of transcription	Communication:501714663 | AnalysisReference:501730468
TF-finder	Salt Stress	AT5G13220	salt tolerance	52	0.0807531	4.19916		JAZ10 (JASMONATE-ZIM-DOMAIN PROTEIN 10)		JASMONATE-ZIM-DOMAIN PROTEIN 10 (JAZ10); FUNCTIONS IN: molecular_function unknown; INVOLVED IN: response to jasmonic acid stimulus, response to wounding; EXPRESSED IN: 21 plant structures; EXPRESSED DURING: 11 growth stages; CONTAINS InterPro DOMAIN/s: Tify (InterPro:IPR010399).	GO:0005634	nucleus	Publication:501723000|PMID:17675405	GO:0003674	molecular_function	Communication:501683652	GO:0009611 | GO:0009611 | GO:0009611 | GO:0009753 | GO:0009753 | GO:0009753	response to wounding | response to wounding | response to wounding | response to jasmonic acid stimulus | response to jasmonic acid stimulus | response to jasmonic acid stimulus	Publication:501723000|PMID:17675405 | Publication:501723000|PMID:17675405 | Publication:501723000|PMID:17675405 | Publication:501723000|PMID:17675405 | Publication:501722828|PMID:17637677 | Publication:501723000|PMID:17675405
TF-finder	Salt Stress	AT5G46710	salt tolerance	52	0.0624927	3.24962		zinc-binding family protein		zinc-binding family protein; FUNCTIONS IN: binding; INVOLVED IN: biological_process unknown; EXPRESSED IN: 22 plant structures; EXPRESSED DURING: 13 growth stages; CONTAINS InterPro DOMAIN/s: Protein of unknown function DUF597 (InterPro:IPR006734); BEST Arabidopsis thaliana protein match is: zinc-binding family protein (TAIR:AT4G17900.1); Has 201 Blast hits to 201 proteins in 18 species: Archae -…				GO:0005488	binding	Communication:501714663	GO:0008150	biological_process	Communication:1345790
TF-finder	Salt Stress	AT1G78280	salt tolerance	50	0.0762107	3.81053		transferase, transferring glycosyl groups		transferase, transferring glycosyl groups; FUNCTIONS IN: transferase activity, transferring glycosyl groups; INVOLVED IN: cell surface receptor linked signal transduction; LOCATED IN: cellular_component unknown; EXPRESSED IN: 24 plant structures; EXPRESSED DURING: 15 growth stages; CONTAINS InterPro DOMAIN/s: Cyclin-like F-box (InterPro:IPR001810), Transcription factor jumonji/aspartyl beta-hydro…	GO:0005575	cellular_component	Communication:501683652	GO:0016757 | GO:0016757	transferase activity, transferring glycosyl groups | "transferase activity, transferring glycosyl groups"	Communication:1674999 | Communication:1674999	GO:0007166	cell surface receptor linked signal transduction	Communication:501714663
TF-finder	Salt Stress	AT5G39610	salt tolerance	50	-0.00496912	6.37778	Positive	ATNAC6 (ARABIDOPSIS NAC DOMAIN CONTAINING PROTEIN 6); protein heterodimerization/ protein homodimerization/ transcription factor	Encodes a NAC-domain transcription factor. Positively regulates aging-induced cell death and senescence in leaves. This gene is upregulated in response to salt stress in wildtype as well as NTHK1 transgenic lines although in the latter case the induction was drastically reduced. It was also upregulated by ABA, ACC and NAA treatment, although in the latter two cases, the induction occurred relativ…	ARABIDOPSIS NAC DOMAIN CONTAINING PROTEIN 6 (ATNAC6); FUNCTIONS IN: transcription factor activity, protein heterodimerization activity, protein homodimerization activity; INVOLVED IN: in 7 processes; LOCATED IN: nucleus; EXPRESSED IN: 13 plant structures; EXPRESSED DURING: 6 growth stages; CONTAINS InterPro DOMAIN/s: No apical meristem (NAM) protein (InterPro:IPR003441); BEST Arabidopsis thaliana…	GO:0005634	nucleus	Publication:501718231|PMID:16359384	GO:0003700 | GO:0003700 | GO:0042803	transcription factor activity | transcription factor activity | protein homodimerization activity	Publication:1345963|PMID:11118137 | Publication:501718231|PMID:16359384 | Publication:501718231|PMID:16359384	GO:0006979 | GO:0007275 | GO:0010149 | GO:0010150	response to oxidative stress | multicellular organismal development | senescence | leaf senescence	Publication:501713092|PMID:15295076 | Communication:501714663 | Publication:3011|PMID:9351240 | Publication:501729812|PMID:19229035
TF-finder	Salt Stress	AT1G43160	salt tolerance	49	0.0885261	6.10465		RAP2.6 (related to AP2 6); DNA binding / transcription factor	encodes a member of the ERF (ethylene response factor) subfamily B-4 of ERF/AP2 transcription factor family (RAP2.6). The protein contains one AP2 domain. There are 7 members in this subfamily.	related to AP2 6 (RAP2.6); FUNCTIONS IN: transcription factor activity, DNA binding; INVOLVED IN: response to wounding, regulation of transcription, DNA-dependent; LOCATED IN: nucleus; EXPRESSED IN: leaf apex, flower, root, stamen; EXPRESSED DURING: 4 anthesis, petal differentiation and expansion stage; CONTAINS InterPro DOMAIN/s: DNA-binding, integrase-type (InterPro:IPR016177), Pathogenesis-rel…	GO:0005634	nucleus	Communication:501714663	GO:0003677 | GO:0003677 | GO:0003700 | GO:0003700 | GO:0003700	DNA binding | DNA binding | transcription factor activity | transcription factor activity | transcription factor activity	Communication:501714663 | Publication:3195|PMID:9192694 | Communication:501714663 | Publication:3195|PMID:9192694 | Publication:1345963|PMID:11118137	GO:0006355 | GO:0009611	regulation of transcription, DNA-dependent | response to wounding	Communication:501714663 | Publication:501723000|PMID:17675405
TF-finder	Salt Stress	AT2G16720	salt tolerance	49	0.114529	5.61191		MYB7 (MYB DOMAIN PROTEIN 7); DNA binding / transcription factor	Encodes a member of MYB3R- and R2R3- type MYB- encoding genes	MYB DOMAIN PROTEIN 7 (MYB7); FUNCTIONS IN: transcription factor activity, DNA binding; INVOLVED IN: in 8 processes; EXPRESSED IN: 18 plant structures; EXPRESSED DURING: 8 growth stages; CONTAINS InterPro DOMAIN/s: SANT, DNA-binding (InterPro:IPR001005), Homeodomain-like (InterPro:IPR009057), Myb, DNA-binding (InterPro:IPR014778), Myb-type HTH DNA-binding domain (InterPro:IPR017930), Homeodomain-r…				GO:0003677 | GO:0003700	DNA binding | transcription factor activity	Communication:501714663 | Publication:1345963|PMID:11118137	GO:0006355 | GO:0009651 | GO:0009723 | GO:0009737 | GO:0009739 | GO:0009751 | GO:0009753 | GO:0046686	regulation of transcription, DNA-dependent | response to salt stress | response to ethylene stimulus | response to abscisic acid stimulus | response to gibberellin stimulus | response to salicylic acid stimulus | response to jasmonic acid stimulus | response to cadmium ion	Publication:1979|PMID:9839469 | Publication:501718564|PMID:16463103 | Publication:501718564|PMID:16463103 | Publication:501718564|PMID:16463103 | Publication:501718564|PMID:16463103 | Publication:501718564|PMID:16463103 | Publication:501718564|PMID:16463103 | Publication:501718564|PMID:16463103
TF-finder	Salt Stress	AT2G23320	salt tolerance	49	0.0594807	2.9588		WRKY15; calmodulin binding / transcription factor	Encodes WRKY DNA-binding protein 15 (WRKY15).	WRKY15; FUNCTIONS IN: transcription factor activity, calmodulin binding; INVOLVED IN: response to chitin, regulation of transcription, DNA-dependent; LOCATED IN: nucleus; EXPRESSED IN: 24 plant structures; EXPRESSED DURING: 15 growth stages; CONTAINS InterPro DOMAIN/s: DNA-binding WRKY (InterPro:IPR003657), Transcription factor, WRKY, Zn-cluster (InterPro:IPR018872); BEST Arabidopsis thaliana pro…	GO:0005634	nucleus	Publication:492|PMID:10785665	GO:0003700 | GO:0003700 | GO:0003700 | GO:0003700 | GO:0003700 | GO:0003700 | GO:0005516	transcription factor activity | transcription factor activity | transcription factor activity | transcription factor activity | transcription factor activity | transcription factor activity | calmodulin binding	Publication:492|PMID:10785665 | Communication:1674991 | Communication:1674991 | Publication:1345963|PMID:11118137 | Publication:492|PMID:10785665 | Publication:492|PMID:10785665 | Publication:501714937|PMID:15733871	GO:0006355 | GO:0010200	regulation of transcription, DNA-dependent | response to chitin	Publication:492|PMID:10785665 | Publication:501722879|PMID:17722694
TF-finder	Salt Stress	AT3G23250	salt tolerance	49	0.077097	3.77775		MYB15 (MYB DOMAIN PROTEIN 15); DNA binding / transcription factor	Member of the R2R3 factor gene family.	MYB DOMAIN PROTEIN 15 (MYB15); FUNCTIONS IN: transcription factor activity, DNA binding; INVOLVED IN: in 7 processes; EXPRESSED IN: 10 plant structures; EXPRESSED DURING: 6 growth stages; CONTAINS InterPro DOMAIN/s: SANT, DNA-binding (InterPro:IPR001005), Homeodomain-like (InterPro:IPR009057), Myb, DNA-binding (InterPro:IPR014778), Myb-type HTH DNA-binding domain (InterPro:IPR017930), Homeodomain…				GO:0003677 | GO:0003700	DNA binding | transcription factor activity	Communication:501714663 | Publication:1345963|PMID:11118137	GO:0006355 | GO:0009651 | GO:0009723 | GO:0009733 | GO:0009753 | GO:0010200 | GO:0046686	regulation of transcription, DNA-dependent | response to salt stress | response to ethylene stimulus | response to auxin stimulus | response to jasmonic acid stimulus | response to chitin | response to cadmium ion	Publication:1979|PMID:9839469 | Publication:501718564|PMID:16463103 | Publication:501718564|PMID:16463103 | Publication:501718564|PMID:16463103 | Publication:501718564|PMID:16463103 | Publication:501722879|PMID:17722694 | Publication:501718564|PMID:16463103
TF_finder	Salt Stress	AT5G05790	Growth_in_Salt	11	0.238751	3.65841		myb family transcription factor		myb family transcription factor; FUNCTIONS IN: transcription factor activity, DNA binding; INVOLVED IN: regulation of transcription; EXPRESSED IN: 17 plant structures; EXPRESSED DURING: 8 growth stages; CONTAINS InterPro DOMAIN/s: Molecular chaperone, heat shock protein, Hsp40, DnaJ (InterPro:IPR015609), SANT, eukarya (InterPro:IPR017884), Myb-like DNA-binding region, SHAQKYF class (InterPro:IPR0…				GO:0003677 | GO:0003700	DNA binding | transcription factor activity	Communication:501714663 | Publication:1345963|PMID:11118137	GO:0045449	regulation of transcription	Publication:1345963|PMID:11118137
TF_finder	Salt Stress	AT1G23380	Growth_in_Salt	11	0.119563	2.11819	Positive	KNAT6; DNA binding / transcription activator/ transcription factor	homeodomain transcription factor KNAT6, belonging to class I of KN transcription factor family (which also includes KNAT1 and KNAT2). Expression is increased in as and bop1 leaf mutants.	KNAT6; FUNCTIONS IN: transcription factor activity, transcription activator activity, DNA binding; INVOLVED IN: meristem maintenance; LOCATED IN: nucleus; EXPRESSED IN: 10 plant structures; EXPRESSED DURING: 4 anthesis, F mature embryo stage, petal differentiation and expansion stage, D bilateral stage, E expanded cotyledon stage; CONTAINS InterPro DOMAIN/s: KNOX2 (InterPro:IPR005541), ELK (Inter…	GO:0005634	nucleus	AnalysisReference:501730468	GO:0003677 | GO:0003700 | GO:0016563	DNA binding | transcription factor activity | transcription activator activity	Communication:501714663 | Publication:1345963|PMID:11118137 | Publication:501680455|PMID:11311158	GO:0010073	meristem maintenance	Publication:501719341|PMID:16798887
TF_finder	Salt Stress	AT4G27330	Growth_in_Salt	11	0.185372	2.0391	Positive	SPL (SPOROCYTELESS); protein binding / transcription factor	Encodes a putative transcription factor that is required for the initiation of both micro- and megagametogenesis and is expressed in the sporogenous tissue of the anther and the ovule. SPL is a chalaza identity gene that share overlapping functions in establishing the prospective chalaza of the ovule. It also plays a central role in patterning both the proximal-distal and the adaxial-abaxial axes…	SPOROCYTELESS (SPL); FUNCTIONS IN: protein binding, transcription factor activity; INVOLVED IN: sporocyte differentiation, microsporogenesis, megasporogenesis; LOCATED IN: nucleus; EXPRESSED IN: leaf whorl, embryo, sepal, flower, seed; EXPRESSED DURING: 4 anthesis, petal differentiation and expansion stage, E expanded cotyledon stage; CONTAINS InterPro DOMAIN/s: Plant transcription factor NOZZLE …	GO:0005634	nucleus	Publication:1245|PMID:10465788	GO:0003700 | GO:0005515 | GO:0005515 | GO:0005515 | GO:0005515	transcription factor activity | protein binding | protein binding | protein binding | protein binding	Publication:1245|PMID:10465788 | Publication:501713074|PMID:15299139 | Publication:501713074|PMID:15299139 | Publication:1245|PMID:10465788 | Publication:501713074|PMID:15299139	GO:0009554 | GO:0009556 | GO:0048533	megasporogenesis | microsporogenesis | sporocyte differentiation	Publication:1245|PMID:10465788 | Publication:1245|PMID:10465788 | Publication:1245|PMID:10465788
TF_finder	Salt Stress	AT4G17710	Growth_in_Salt	11	0.177171	1.94889		HDG4 (HOMEODOMAIN GLABROUS 4); DNA binding / transcription factor	Encodes a homeobox-leucine zipper family protein belonging to the HD-ZIP IV family.	HOMEODOMAIN GLABROUS 4 (HDG4); FUNCTIONS IN: transcription factor activity, DNA binding; INVOLVED IN: regulation of transcription, DNA-dependent, regulation of transcription; LOCATED IN: nucleus; EXPRESSED IN: flower; CONTAINS InterPro DOMAIN/s: Homeobox, conserved site (InterPro:IPR017970), Homeobox (InterPro:IPR001356), Homeodomain-like (InterPro:IPR009057), Lipid-binding START (InterPro:IPR002…	GO:0005634 | GO:0005634	nucleus | nucleus	AnalysisReference:501730468 | Communication:501714663	GO:0003677 | GO:0003700	DNA binding | transcription factor activity	Communication:501714663 | Publication:1345963|PMID:11118137	GO:0006355 | GO:0006355 | GO:0045449	regulation of transcription, DNA-dependent | "regulation of transcription, DNA-dependent" | regulation of transcription	Communication:501714663 | AnalysisReference:501730468 | AnalysisReference:501730468
TF_finder	Salt Stress	AT2G13570	Growth_in_Salt	11	0.167414	1.84156	Positive	NF-YB7 (NUCLEAR FACTOR Y, SUBUNIT B7); transcription factor		NUCLEAR FACTOR Y, SUBUNIT B7 (NF-YB7); FUNCTIONS IN: transcription factor activity; INVOLVED IN: regulation of transcription, DNA-dependent; LOCATED IN: nucleus, intracellular; EXPRESSED IN: 8 plant structures; EXPRESSED DURING: L mature pollen stage, M germinated pollen stage, 4 anthesis, petal differentiation and expansion stage; CONTAINS InterPro DOMAIN/s: Transcription factor, CBFA/NFYB, DNA …	GO:0005622 | GO:0005634	intracellular | nucleus	AnalysisReference:501730468 | AnalysisReference:501730468	GO:0003700	transcription factor activity	Publication:1345963|PMID:11118137	GO:0006355	regulation of transcription, DNA-dependent	AnalysisReference:501730468
TF_finder	Salt Stress	AT2G23660	Growth_in_Salt	11	0.166214	1.82836		LBD10 (LOB DOMAIN-CONTAINING PROTEIN 10)		LOB DOMAIN-CONTAINING PROTEIN 10 (LBD10); INVOLVED IN: biological_process unknown; EXPRESSED IN: 8 plant structures; EXPRESSED DURING: L mature pollen stage, M germinated pollen stage, 4 anthesis, petal differentiation and expansion stage; CONTAINS InterPro DOMAIN/s: Lateral organ boundaries, LOB (InterPro:IPR004883), Asymmetric leaves, AS2/LOB (InterPro:IPR017414); BEST Arabidopsis thaliana prot…							GO:0008150	biological_process	Communication:1345790
TF_finder	Salt Stress	AT2G35670	Growth_in_Salt	11	0.163826	1.80208	Positive	FIS2 (FERTILIZATION INDEPENDENT SEED 2); transcription factor	Encodes a negative regulator of seed development in the absence of pollination. In the ovule, the FIS2 transcripts are accumulated at their highest level before fertilization and gradually decrease after fertilization.	FERTILIZATION INDEPENDENT SEED 2 (FIS2); FUNCTIONS IN: transcription factor activity; INVOLVED IN: genetic imprinting, DNA methylation, endosperm development; LOCATED IN: nucleus; EXPRESSED IN: ovule, free nuclear endosperm, endosperm, female gametophyte; EXPRESSED DURING: megagametophyte developmental stages; BEST Arabidopsis thaliana protein match is: VRN2 (REDUCED VERNALIZATION RESPONSE 2); tr…	GO:0005634	nucleus	Publication:78|PMID:10962025	GO:0003700 | GO:0003700	transcription factor activity | transcription factor activity	Publication:1345963|PMID:11118137 | Publication:1899|PMID:9874812	GO:0006306 | GO:0006349 | GO:0009960	DNA methylation | genetic imprinting | endosperm development	Publication:501719170|PMID:16648367 | Publication:501719170|PMID:16648367 | Publication:78|PMID:10962025
TF_finder	Salt Stress	AT1G66370	Growth_in_Salt	11	0.162402	1.78642		MYB113 (myb domain protein 113); DNA binding / transcription factor	Encodes a member of the MYB family of transcription factors. Involved in regulation of anthocyanin biosynthesis. Affects the expression of enzymes involved in later steps of anthocyanin biosynthesis.	myb domain protein 113 (MYB113); FUNCTIONS IN: transcription factor activity, DNA binding; INVOLVED IN: response to jasmonic acid stimulus, regulation of anthocyanin biosynthetic process, regulation of transcription; EXPRESSED IN: 23 plant structures; EXPRESSED DURING: 15 growth stages; CONTAINS InterPro DOMAIN/s: SANT, DNA-binding (InterPro:IPR001005), Homeodomain-like (InterPro:IPR009057), Myb,…				GO:0003677 | GO:0003700 | GO:0003700	DNA binding | transcription factor activity | transcription factor activity	Communication:501714663 | Communication:501714663 | Publication:1345963|PMID:11118137	GO:0009753 | GO:0031540 | GO:0045449	response to jasmonic acid stimulus | regulation of anthocyanin biosynthetic process | regulation of transcription	Publication:501718564|PMID:16463103 | Publication:501723507|PMID:18036197 | Publication:1345963|PMID:11118137
TF_finder	Salt Stress	AT5G07700	Growth_in_Salt	11	0.160496	1.76545		MYB76 (myb domain protein 76); DNA binding / transcription factor	Encodes a putative transcription factor (MYB76).	myb domain protein 76 (MYB76); FUNCTIONS IN: transcription factor activity, DNA binding; INVOLVED IN: response to jasmonic acid stimulus, response to auxin stimulus, regulation of transcription, DNA-dependent; EXPRESSED IN: hypocotyl, flower; EXPRESSED DURING: petal differentiation and expansion stage; CONTAINS InterPro DOMAIN/s: SANT, DNA-binding (InterPro:IPR001005), Homeodomain-like (InterPro:…				GO:0003677 | GO:0003700	DNA binding | transcription factor activity	Communication:501714663 | Publication:1345963|PMID:11118137	GO:0006355 | GO:0009733 | GO:0009753	regulation of transcription, DNA-dependent | response to auxin stimulus | response to jasmonic acid stimulus	Publication:1979|PMID:9839469 | Publication:501718564|PMID:16463103 | Publication:501718564|PMID:16463103
TF_finder	Salt Stress	AT4G35280	Growth_in_Salt	11	0.158807	1.74688		zinc finger (C2H2 type) family protein		zinc finger (C2H2 type) family protein; FUNCTIONS IN: transcription factor activity, zinc ion binding, nucleic acid binding; INVOLVED IN: regulation of transcription; LOCATED IN: intracellular; EXPRESSED IN: 6 plant structures; EXPRESSED DURING: L mature pollen stage, M germinated pollen stage, 4 anthesis, petal differentiation and expansion stage; CONTAINS InterPro DOMAIN/s: Zinc finger, C2H2-li…	GO:0005622	intracellular	AnalysisReference:501730468	GO:0003676 | GO:0003700 | GO:0008270	nucleic acid binding | transcription factor activity | zinc ion binding	Communication:501714663 | Publication:1345963|PMID:11118137 | Communication:501714663	GO:0045449	regulation of transcription	Publication:1345963|PMID:11118137
TF_finder	Salt Stress	AT3G09735	Growth_in_Salt	11	-0.158582	1.7444		DNA-binding S1FA family protein		DNA-binding S1FA family protein; FUNCTIONS IN: DNA binding; INVOLVED IN: regulation of transcription; LOCATED IN: endomembrane system, nucleus; EXPRESSED IN: 22 plant structures; EXPRESSED DURING: 13 growth stages; CONTAINS InterPro DOMAIN/s: DNA binding protein S1FA (InterPro:IPR006779); Has 54 Blast hits to 54 proteins in 10 species: Archae - 0; Bacteria - 0; Metazoa - 0; Fungi - 0; Plants - 54…	GO:0005634 | GO:0012505	nucleus | endomembrane system	AnalysisReference:501730468 | AnalysisReference:501730133	GO:0003677 | GO:0003677	DNA binding | DNA binding	Communication:501714663 | AnalysisReference:501730468	GO:0045449	regulation of transcription	AnalysisReference:501730468
TF_finder	Salt Stress	AT5G04400	Growth_in_Salt	11	0.155827	1.7141	Positive	anac077 (Arabidopsis NAC domain containing protein 77); DNA binding		Arabidopsis NAC domain containing protein 77 (anac077); FUNCTIONS IN: DNA binding; INVOLVED IN: multicellular organismal development, regulation of transcription; LOCATED IN: cellular_component unknown; EXPRESSED IN: shoot, flower, leaf; EXPRESSED DURING: petal differentiation and expansion stage, LP.08 eight leaves visible; CONTAINS InterPro DOMAIN/s: No apical meristem (NAM) protein (InterPro:I…	GO:0005575	cellular_component	Communication:1345790	GO:0003677	DNA binding	AnalysisReference:501730468	GO:0007275 | GO:0045449	multicellular organismal development | regulation of transcription	Communication:501714663 | AnalysisReference:501730468
TF_finder	Salt Stress	AT5G46880	Growth_in_Salt	11	0.150799	1.65879		HB-7 (HOMEOBOX-7); DNA binding / transcription factor		HOMEOBOX-7 (HB-7); FUNCTIONS IN: transcription factor activity, DNA binding; INVOLVED IN: regulation of transcription, DNA-dependent, regulation of transcription; LOCATED IN: nucleus; EXPRESSED IN: 22 plant structures; EXPRESSED DURING: 6 growth stages; CONTAINS InterPro DOMAIN/s: Homeobox, conserved site (InterPro:IPR017970), Homeobox (InterPro:IPR001356), Homeodomain-like (InterPro:IPR009057), …	GO:0005634 | GO:0005634	nucleus | nucleus	AnalysisReference:501730468 | Communication:501714663	GO:0003677 | GO:0003700	DNA binding | transcription factor activity	Communication:501714663 | Publication:1345963|PMID:11118137	GO:0006355 | GO:0006355 | GO:0045449	regulation of transcription, DNA-dependent | "regulation of transcription, DNA-dependent" | regulation of transcription	Communication:501714663 | AnalysisReference:501730468 | AnalysisReference:501730468
TF_finder	Salt Stress	AT2G16210	Growth_in_Salt	11	0.150305	1.65336	Positive	transcriptional factor B3 family protein		transcriptional factor B3 family protein; FUNCTIONS IN: transcription factor activity, DNA binding; INVOLVED IN: regulation of transcription, DNA-dependent; LOCATED IN: cellular_component unknown; EXPRESSED IN: 9 plant structures; EXPRESSED DURING: 6 growth stages; CONTAINS InterPro DOMAIN/s: Transcriptional factor B3 (InterPro:IPR003340); BEST Arabidopsis thaliana protein match is: transcription…	GO:0005575	cellular_component	Communication:1345790	GO:0003677 | GO:0003677 | GO:0003677 | GO:0003700	DNA binding | DNA binding | DNA binding | transcription factor activity	Communication:501714663 | AnalysisReference:501730468 | AnalysisReference:501730468 | Communication:501714663	GO:0006355 | GO:0006355	regulation of transcription, DNA-dependent | "regulation of transcription, DNA-dependent"	Communication:501714663 | AnalysisReference:501730468
TF_finder	Salt Stress	AT1G23420	Growth_in_Salt	11	0.149775	1.64753	Positive	INO (INNER NO OUTER); protein binding / transcription factor	Essential for formation and asymmetric growth of the ovule outer integument. Member of the YABBY protein family of putative transcription factors that contain apparent Cys(2)-Cys(2) zinc-finger domains and regions of similarity to the high mobility group (HMG) transcription factors. INO may be required for polarity determination in the central part of the ovule.	INNER NO OUTER (INO); FUNCTIONS IN: protein binding, transcription factor activity; INVOLVED IN: ovule development, polarity specification of adaxial/abaxial axis; LOCATED IN: nucleus; EXPRESSED IN: 7 plant structures; EXPRESSED DURING: 4 anthesis, C globular stage, petal differentiation and expansion stage; CONTAINS InterPro DOMAIN/s: High mobility group, superfamily (InterPro:IPR009071), YABBY …	GO:0005634	nucleus	Publication:501681768|PMID:0012183380	GO:0003700 | GO:0003700 | GO:0005515	transcription factor activity | transcription factor activity | protein binding	Publication:1345963|PMID:11118137 | Publication:901|PMID:10601041 | Publication:501713074|PMID:15299139	GO:0009944 | GO:0048481	polarity specification of adaxial/abaxial axis | ovule development	Publication:501681768|PMID:0012183380 | Publication:501681768|PMID:0012183380
TF_finder	Salt Stress	AT4G36590	Growth_in_Salt	11	0.140824	1.54906		MADS-box protein (AGL40)		MADS-box protein (AGL40); FUNCTIONS IN: transcription factor activity, DNA binding; INVOLVED IN: regulation of transcription, DNA-dependent; LOCATED IN: nucleus; EXPRESSED IN: flower, pollen tube; EXPRESSED DURING: petal differentiation and expansion stage; CONTAINS InterPro DOMAIN/s: Transcription factor, MADS-box (InterPro:IPR002100); BEST Arabidopsis thaliana protein match is: AGL62 (Agamous-l…	GO:0005634	nucleus	AnalysisReference:501730468	GO:0003677 | GO:0003700 | GO:0003700 | GO:0003700	DNA binding | transcription factor activity | transcription factor activity | transcription factor activity	Communication:501714663 | Communication:501714663 | Publication:1345963|PMID:11118137 | Publication:501707748|PMID:12837945	GO:0006355	regulation of transcription, DNA-dependent	AnalysisReference:501730468
TF_finder	Salt Stress	AT2G35310	Growth_in_Salt	11	0.139983	1.53981		transcriptional factor B3 family protein		transcriptional factor B3 family protein; FUNCTIONS IN: transcription factor activity, DNA binding; INVOLVED IN: regulation of transcription, DNA-dependent; LOCATED IN: cellular_component unknown; EXPRESSED IN: 9 plant structures; EXPRESSED DURING: 6 growth stages; CONTAINS InterPro DOMAIN/s: Transcriptional factor B3 (InterPro:IPR003340); BEST Arabidopsis thaliana protein match is: transcription…	GO:0005575	cellular_component	Communication:1345790	GO:0003677 | GO:0003677 | GO:0003700	DNA binding | DNA binding | transcription factor activity	Communication:501714663 | AnalysisReference:501730468 | Communication:501714663	GO:0006355 | GO:0006355	regulation of transcription, DNA-dependent | "regulation of transcription, DNA-dependent"	Communication:501714663 | AnalysisReference:501730468
TF_finder	Salt Stress	AT1G26310	Growth_in_Salt	11	0.137526	1.51279	Positive	CAL (CAULIFLOWER); DNA binding / transcription factor	Floral homeotic gene encoding a MADS domain protein homologous to AP1. Enhances the flower to shoot transformation in ap1 mutants.	CAULIFLOWER (CAL); FUNCTIONS IN: transcription factor activity, DNA binding; INVOLVED IN: positive regulation of flower development; LOCATED IN: nucleus; EXPRESSED IN: 12 plant structures; EXPRESSED DURING: 4 anthesis, F mature embryo stage, petal differentiation and expansion stage, D bilateral stage, E expanded cotyledon stage; CONTAINS InterPro DOMAIN/s: Transcription factor, MADS-box (InterPr…	GO:0005634	nucleus	AnalysisReference:501730468	GO:0003677 | GO:0003700 | GO:0003700 | GO:0003700 | GO:0003700	DNA binding | transcription factor activity | transcription factor activity | transcription factor activity | transcription factor activity	Communication:501714663 | Communication:501714663 | Publication:4532|PMID:7824951 | Publication:1345963|PMID:11118137 | Publication:501707748|PMID:12837945	GO:0009911	positive regulation of flower development	Publication:792|PMID:10648231
TF_finder	Salt Stress	AT5G49240	Growth_in_Salt	11	0.136882	1.5057	Positive	APRR4 (PSEUDO-RESPONSE REGULATOR 4); transcription factor/ two-component response regulator	member of Response Regulator: Pseudo	PSEUDO-RESPONSE REGULATOR 4 (APRR4); FUNCTIONS IN: transcription factor activity, two-component response regulator activity; INVOLVED IN: regulation of transcription, DNA-dependent, two-component signal transduction system (phosphorelay), regulation of transcription; CONTAINS InterPro DOMAIN/s: Myb-like DNA-binding region, SHAQKYF class (InterPro:IPR006447), CheY-like (InterPro:IPR011006), Myb, D…				GO:0000156 | GO:0000156 | GO:0000156 | GO:0003700	two-component response regulator activity | two-component response regulator activity | two-component response regulator activity | transcription factor activity	Communication:501714663 | Publication:501680564|PMID:11574878 | Communication:1675000 | Publication:1345963|PMID:11118137	GO:0000160 | GO:0006355 | GO:0045449	two-component signal transduction system (phosphorelay) | "regulation of transcription, DNA-dependent" | regulation of transcription	AnalysisReference:501730468 | AnalysisReference:501730468 | AnalysisReference:501730468
TF_finder	Salt Stress	AT5G57720	Growth_in_Salt	11	0.132282	1.4551		transcriptional factor B3 family protein		transcriptional factor B3 family protein; FUNCTIONS IN: transcription factor activity, DNA binding; INVOLVED IN: regulation of transcription, DNA-dependent; LOCATED IN: cellular_component unknown; EXPRESSED IN: 17 plant structures; EXPRESSED DURING: 12 growth stages; CONTAINS InterPro DOMAIN/s: Transcriptional factor B3 (InterPro:IPR003340); BEST Arabidopsis thaliana protein match is: transcripti…	GO:0005575	cellular_component	Communication:1345790	GO:0003677 | GO:0003677 | GO:0003700	DNA binding | DNA binding | transcription factor activity	Communication:501714663 | AnalysisReference:501730468 | Communication:501714663	GO:0006355 | GO:0006355	regulation of transcription, DNA-dependent | "regulation of transcription, DNA-dependent"	Communication:501714663 | AnalysisReference:501730468
TF_finder	Salt Stress	AT3G06120	Growth_in_Salt	11	0.130716	1.43788	Positive	MUTE (MUTE); DNA binding / transcription factor	Encodes a basic helix-loop-helix (bHLH) protein that controls meristemoid differentiation during stomatal development. In the absence of MUTE, meristemoids abort after excessive asymmetric divisions and fail to differentiate stomata.	MUTE (MUTE); FUNCTIONS IN: transcription factor activity, DNA binding; INVOLVED IN: stomatal complex development; LOCATED IN: nucleus; EXPRESSED IN: meristemoid, guard cell, guard mother cell; CONTAINS InterPro DOMAIN/s: Basic helix-loop-helix dimerisation region bHLH (InterPro:IPR001092), Helix-loop-helix DNA-binding (InterPro:IPR011598); BEST Arabidopsis thaliana protein match is: FMA (FAMA); D…	GO:0005634	nucleus	Publication:501722826|PMID:17183267	GO:0003677 | GO:0003700 | GO:0003700	DNA binding | transcription factor activity | transcription factor activity	Communication:501714663 | Publication:1345963|PMID:11118137 | Publication:501705886|PMID:12679534	GO:0010374	stomatal complex development	Publication:501722645|PMID:17183265
TF_finder	Salt Stress	AT3G61250	Growth_in_Salt	11	0.125639	1.38203		AtMYB17 (myb domain protein 17); DNA binding / transcription factor	Member of the R2R3 factor gene family.	myb domain protein 17 (AtMYB17); FUNCTIONS IN: transcription factor activity, DNA binding; INVOLVED IN: response to jasmonic acid stimulus, regulation of transcription, DNA-dependent, response to salicylic acid stimulus; EXPRESSED IN: 13 plant structures; EXPRESSED DURING: 6 growth stages; CONTAINS InterPro DOMAIN/s: SANT, DNA-binding (InterPro:IPR001005), Homeodomain-like (InterPro:IPR009057), M…				GO:0003677 | GO:0003700	DNA binding | transcription factor activity	Communication:501714663 | Publication:1345963|PMID:11118137	GO:0006355 | GO:0009751 | GO:0009753	regulation of transcription, DNA-dependent | response to salicylic acid stimulus | response to jasmonic acid stimulus	Publication:1979|PMID:9839469 | Publication:501718564|PMID:16463103 | Publication:501718564|PMID:16463103
TF_finder	Salt Stress	AT3G61910	Growth_in_Salt	11	0.122797	1.35076	Positive	ANAC066 (ARABIDOPSIS NAC DOMAIN PROTEIN 66); transcription activator/ transcription factor	NAC transcription factor NST2. NST1 and NST2 are redundant in regulating secondary wall thickening in anther walls. NST2 promoter was particularly strong in anther tissue.	ARABIDOPSIS NAC DOMAIN PROTEIN 66 (ANAC066); FUNCTIONS IN: transcription factor activity, transcription activator activity; INVOLVED IN: multicellular organismal development, anther dehiscence, secondary cell wall biogenesis; LOCATED IN: membrane; EXPRESSED IN: 7 plant structures; EXPRESSED DURING: 4 anthesis, petal differentiation and expansion stage; CONTAINS InterPro DOMAIN/s: No apical merist…	GO:0016020	membrane	Publication:501721401|PMID:17432890	GO:0003700 | GO:0016563	transcription factor activity | transcription activator activity	Publication:1345963|PMID:11118137 | Publication:501728868|PMID:18952777	GO:0007275 | GO:0009834 | GO:0009901	multicellular organismal development | secondary cell wall biogenesis | anther dehiscence	Communication:501714663 | Publication:501717929|PMID:16214898 | Publication:501717929|PMID:16214898
TF_finder	Salt Stress	AT4G15250	Growth_in_Salt	11	0.121899	1.34089		zinc finger (B-box type) family protein		zinc finger (B-box type) family protein; FUNCTIONS IN: transcription factor activity, zinc ion binding; LOCATED IN: intracellular; EXPRESSED IN: leaf whorl, petal, flower; EXPRESSED DURING: 4 anthesis, petal differentiation and expansion stage; CONTAINS InterPro DOMAIN/s: CCT domain (InterPro:IPR010402), Zinc finger, B-box (InterPro:IPR000315); BEST Arabidopsis thaliana protein match is: zinc fin…	GO:0005622	intracellular	AnalysisReference:501730468	GO:0003700 | GO:0008270	transcription factor activity | zinc ion binding	Publication:1345963|PMID:11118137 | Communication:501714663
TF_finder	Salt Stress	AT1G17920	Growth_in_Salt	11	0.117802	1.29582		HDG12 (HOMEODOMAIN GLABROUS 12); transcription factor	Encodes a homeobox-leucine zipper family protein belonging to the HD-ZIP IV family. Together with HDG11, it is involved in trichome branching.	HOMEODOMAIN GLABROUS 12 (HDG12); FUNCTIONS IN: transcription factor activity; INVOLVED IN: trichome branching, regulation of transcription, DNA-dependent; LOCATED IN: nucleus; EXPRESSED IN: 25 plant structures; EXPRESSED DURING: 11 growth stages; CONTAINS InterPro DOMAIN/s: Homeobox, conserved site (InterPro:IPR017970), Homeobox (InterPro:IPR001356), Homeodomain-like (InterPro:IPR009057), Lipid-b…	GO:0005634 | GO:0005634	nucleus | nucleus	AnalysisReference:501730468 | Communication:501714663	GO:0003700	transcription factor activity	Publication:1345963|PMID:11118137	GO:0006355 | GO:0010091	regulation of transcription, DNA-dependent | trichome branching	Communication:501714663 | Publication:501719395|PMID:16778018
TF_finder	Salt Stress	AT2G26960	Growth_in_Salt	11	0.116474	1.28121		AtMYB81 (myb domain protein 81); DNA binding / transcription factor	Member of the R2R3 factor gene family.	myb domain protein 81 (AtMYB81); FUNCTIONS IN: transcription factor activity, DNA binding; INVOLVED IN: regulation of transcription, DNA-dependent, regulation of transcription; CONTAINS InterPro DOMAIN/s: SANT, DNA-binding (InterPro:IPR001005), Homeodomain-like (InterPro:IPR009057), Myb, DNA-binding (InterPro:IPR014778), Myb-type HTH DNA-binding domain (InterPro:IPR017930), Homeodomain-related (I…				GO:0003677 | GO:0003700	DNA binding | transcription factor activity	Communication:501714663 | Publication:1345963|PMID:11118137	GO:0006355 | GO:0045449	regulation of transcription, DNA-dependent | regulation of transcription	Communication:501714663 | AnalysisReference:501730468
TF_finder	Salt Stress	AT2G32370	Growth_in_Salt	11	0.113153	1.24468	Positive	HDG3 (HOMEODOMAIN GLABROUS 3); DNA binding / transcription factor	Encodes a homeobox-leucine zipper family protein belonging to the HD-ZIP IV family. Together with ATML1 and PDF2, it is involved in cotyledon development.	HOMEODOMAIN GLABROUS 3 (HDG3); FUNCTIONS IN: transcription factor activity, DNA binding; INVOLVED IN: cotyledon development, regulation of transcription, DNA-dependent; LOCATED IN: nucleus; EXPRESSED IN: fruit; EXPRESSED DURING: seedling growth; CONTAINS InterPro DOMAIN/s: Homeobox, conserved site (InterPro:IPR017970), Homeobox (InterPro:IPR001356), Homeodomain-like (InterPro:IPR009057), Lipid-bi…	GO:0005634 | GO:0005634	nucleus | nucleus	AnalysisReference:501730468 | Communication:501714663	GO:0003677 | GO:0003700	DNA binding | transcription factor activity	Communication:501714663 | Publication:1345963|PMID:11118137	GO:0006355 | GO:0048825	regulation of transcription, DNA-dependent | cotyledon development	Communication:501714663 | Publication:501719395|PMID:16778018
TF_finder	Salt Stress	AT1G69560	Growth_in_Salt	11	0.11267	1.23938		MYB105 (myb domain protein 105); DNA binding / transcription factor	Encodes a putative transcription factor (MYB105).	myb domain protein 105 (MYB105); FUNCTIONS IN: transcription factor activity, DNA binding; INVOLVED IN: regulation of transcription; EXPRESSED IN: leaf whorl, embryo, sepal, flower, seed; EXPRESSED DURING: F mature embryo stage, petal differentiation and expansion stage, D bilateral stage, E expanded cotyledon stage; CONTAINS InterPro DOMAIN/s: SANT, DNA-binding (InterPro:IPR001005), Homeodomain-…				GO:0003677 | GO:0003700 | GO:0003700	DNA binding | transcription factor activity | transcription factor activity	Communication:501714663 | Communication:501714663 | Publication:1345963|PMID:11118137	GO:0010199 | GO:0045449	organ boundary specification between lateral organs and the meristem | regulation of transcription	Publication:501730491|PMID:19542355 | Publication:1345963|PMID:11118137
TF_finder	Salt Stress	AT3G13890	Growth_in_Salt	11	0.112589	1.23848		ATMYB26 (MYB DOMAIN PROTEIN 26); DNA binding / transcription factor	Encodes a putative transcription factor (MYB26).	myb domain protein 26 (MYB26); FUNCTIONS IN: transcription factor activity, DNA binding; INVOLVED IN: response to gibberellin stimulus, anther dehiscence, secondary cell wall biogenesis, regulation of transcription, DNA-dependent; LOCATED IN: nucleus; EXPRESSED IN: 7 plant structures; EXPRESSED DURING: seed development stages; CONTAINS InterPro DOMAIN/s: SANT, DNA-binding (InterPro:IPR001005), Ho…	GO:0005634	nucleus	Publication:501721177|PMID:17329564	GO:0003677 | GO:0003700	DNA binding | transcription factor activity	Communication:501714663 | Publication:1345963|PMID:11118137	GO:0006355 | GO:0009739 | GO:0009834 | GO:0009901	regulation of transcription, DNA-dependent | response to gibberellin stimulus | secondary cell wall biogenesis | anther dehiscence	Communication:501714663 | Publication:501718564|PMID:16463103 | Publication:501721177|PMID:17329564 | Publication:501680940
TF_finder	Salt Stress	AT1G12630	Growth_in_Salt	11	0.112282	1.2351		DNA binding / transcription activator/ transcription factor	encodes a member of the DREB subfamily A-4 of ERF/AP2 transcription factor family. The protein contains one AP2 domain. There are 17 members in this subfamily including TINY.	DNA binding / transcription activator/ transcription factor; FUNCTIONS IN: transcription factor activity, transcription activator activity, DNA binding; INVOLVED IN: regulation of transcription, DNA-dependent; LOCATED IN: nucleus; CONTAINS InterPro DOMAIN/s: DNA-binding, integrase-type (InterPro:IPR016177), Pathogenesis-related transcriptional factor and ERF, DNA-binding (InterPro:IPR001471); BES…	GO:0005634	nucleus	Communication:501714663	GO:0003677 | GO:0003700 | GO:0003700 | GO:0016563	DNA binding | transcription factor activity | transcription factor activity | transcription activator activity	Communication:501714663 | Communication:501714663 | Publication:1345963|PMID:11118137 | Communication:501714663	GO:0006355 | GO:0006355	regulation of transcription, DNA-dependent | "regulation of transcription, DNA-dependent"	Communication:501714663 | AnalysisReference:501730468
TF_finder	Salt Stress	AT4G38000	Growth_in_Salt	11	0.112179	1.23396		Dof-type zinc finger domain-containing protein		Dof-type zinc finger domain-containing protein; FUNCTIONS IN: transcription factor activity, DNA binding; INVOLVED IN: regulation of transcription; EXPRESSED IN: 10 plant structures; EXPRESSED DURING: 4 anthesis, F mature embryo stage, petal differentiation and expansion stage, D bilateral stage, E expanded cotyledon stage; CONTAINS InterPro DOMAIN/s: Zinc finger, Dof-type (InterPro:IPR003851); B…				GO:0003677 | GO:0003700 | GO:0003700	DNA binding | transcription factor activity | transcription factor activity	Communication:501714663 | Publication:1345963|PMID:11118137 | Publication:501682896|PMID:12475498	GO:0045449	regulation of transcription	Publication:1345963|PMID:11118137
TF_finder	Salt Stress	AT1G67220	Growth_in_Salt	11	0.111246	1.22371		HAC2 (HISTONE ACETYLTRANSFERASE OF THE CBP FAMILY 2); DNA binding / histone acetyltransferase/ transcription cofactor		HISTONE ACETYLTRANSFERASE OF THE CBP FAMILY 2 (HAC2); FUNCTIONS IN: histone acetyltransferase activity, transcription cofactor activity, DNA binding; INVOLVED IN: regulation of transcription, DNA-dependent, regulation of transcription; LOCATED IN: nucleus; EXPRESSED IN: shoot apical meristem, flower, root, leaf; CONTAINS InterPro DOMAIN/s: Zinc finger, TAZ-type (InterPro:IPR000197), Zinc finger, …	GO:0005634	nucleus	AnalysisReference:501730468	GO:0003677 | GO:0003712 | GO:0004402	DNA binding | transcription cofactor activity | histone acetyltransferase activity	Communication:501714663 | Communication:501714663 | Publication:501682935|PMID:12466527	GO:0006355 | GO:0006355 | GO:0045449	regulation of transcription, DNA-dependent | "regulation of transcription, DNA-dependent" | regulation of transcription	Communication:501714663 | AnalysisReference:501730468 | AnalysisReference:501730468
TF_finder	Salt Stress	AT5G53660	Growth_in_Salt	11	0.109406	1.20347	Positive	AtGRF7 (GROWTH-REGULATING FACTOR 7); transcription activator	Growth regulating factor encoding transcription activator. One of the nine members of a GRF gene family, containing nuclear targeting domain. Involved in leaf development and expressed in shoot and flower.	GROWTH-REGULATING FACTOR 7 (AtGRF7); FUNCTIONS IN: transcription activator activity; INVOLVED IN: response to red light, response to far red light, leaf development; LOCATED IN: nucleus; EXPRESSED IN: 10 plant structures; EXPRESSED DURING: 6 growth stages; CONTAINS InterPro DOMAIN/s: Glutamine-Leucine-Glutamine, QLQ (InterPro:IPR014978), WRC (InterPro:IPR014977); BEST Arabidopsis thaliana protein…	GO:0005634	nucleus	Publication:501710542|PMID:12974814	GO:0016563	transcription activator activity	Publication:501710542|PMID:12974814	GO:0010114 | GO:0010218 | GO:0048366	response to red light | response to far red light | leaf development	Publication:501720486|PMID:17076805 | Publication:501720486|PMID:17076805 | Publication:501710542|PMID:12974814
TF_finder	Salt Stress	AT1G43640	Growth_in_Salt	11	0.107847	1.18631		AtTLP5 (TUBBY LIKE PROTEIN 5); phosphoric diester hydrolase/ transcription factor	Member of TLP family	TUBBY LIKE PROTEIN 5 (AtTLP5); FUNCTIONS IN: transcription factor activity, phosphoric diester hydrolase activity; INVOLVED IN: regulation of transcription; LOCATED IN: cellular_component unknown; EXPRESSED IN: embryo, petal, sepal, pedicel; EXPRESSED DURING: 4 anthesis, C globular stage, petal differentiation and expansion stage; CONTAINS InterPro DOMAIN/s: Cyclin-like F-box (InterPro:IPR001810)…	GO:0005575	cellular_component	Communication:1345790	GO:0003700 | GO:0003700 | GO:0008081	transcription factor activity | transcription factor activity | phosphoric diester hydrolase activity	Communication:501714663 | Publication:1345963|PMID:11118137 | Communication:501714663	GO:0045449	regulation of transcription	Publication:1345963|PMID:11118137
TF_finder	Salt Stress	AT1G02580	Growth_in_Salt	11	0.10693	1.17623	Positive	MEA (MEDEA); sequence-specific DNA binding / transcription factor	Encodes a putative transcription factor MEDEA (MEA) that negatively regulates seed development in the absence of fertilization. Mutations in this locus result in embryo lethality. MEA is a Polycomb group gene that is imprinted in the endosperm. The maternal allele is expressed and the paternal allele is silent. MEA is controlled by DEMETER (DME), a DNA glycosylase required to activate MEA express…	MEDEA (MEA); FUNCTIONS IN: transcription factor activity, sequence-specific DNA binding; INVOLVED IN: negative regulation of transcription, response to absence of light, endosperm development; LOCATED IN: nucleus; EXPRESSED IN: ovule, female gametophyte; EXPRESSED DURING: megagametophyte developmental stages; CONTAINS InterPro DOMAIN/s: SANT, DNA-binding (InterPro:IPR001005), SET (InterPro:IPR001…	GO:0005634	nucleus	Publication:78|PMID:10962025	GO:0003700 | GO:0043565	transcription factor activity | sequence-specific DNA binding	Publication:1345963|PMID:11118137 | Publication:501719156|PMID:16651654	GO:0009646 | GO:0009960 | GO:0016481	response to absence of light | endosperm development | negative regulation of transcription	Publication:501682653|PMID:0012376626 | Publication:1546551 | Publication:501719156|PMID:16651654
TF_finder	Salt Stress	AT2G45800	Growth_in_Salt	11	0.106764	1.1744		LIM domain-containing protein		LIM domain-containing protein; FUNCTIONS IN: zinc ion binding; INVOLVED IN: biological_process unknown; LOCATED IN: cellular_component unknown; EXPRESSED IN: 9 plant structures; EXPRESSED DURING: L mature pollen stage, M germinated pollen stage, 4 anthesis, C globular stage, petal differentiation and expansion stage; CONTAINS InterPro DOMAIN/s: Zinc finger, LIM-type (InterPro:IPR001781); BEST Ara…	GO:0005575	cellular_component	Communication:501683652	GO:0008270 | GO:0008270	zinc ion binding | zinc ion binding	AnalysisReference:501730468 | AnalysisReference:501730468	GO:0008150	biological_process	Communication:501683652
TF_finder	Salt Stress	AT1G13400	Growth_in_Salt	11	0.10404	1.14444	Positive	NUB (NUBBIN); nucleic acid binding / zinc ion binding	Along with JAG, it is involved in stamen and carpel development. Expression is limited to the adaxial side of lateral organs. Activated by AGAMOUS in a cal-1, ap1-1 background.	NUBBIN (NUB); FUNCTIONS IN: zinc ion binding, nucleic acid binding; INVOLVED IN: stamen development, anther development, carpel development; LOCATED IN: intracellular; EXPRESSED IN: 10 plant structures; EXPRESSED DURING: petal differentiation and expansion stage, D bilateral stage, E expanded cotyledon stage; CONTAINS InterPro DOMAIN/s: Zinc finger, C2H2-like (InterPro:IPR015880), Zinc finger, C2…	GO:0005622	intracellular	AnalysisReference:501730468	GO:0003676 | GO:0008270 | GO:0008270	nucleic acid binding | zinc ion binding | zinc ion binding	Communication:501714663 | Communication:501714663 | AnalysisReference:501730468	GO:0048440 | GO:0048443 | GO:0048653	carpel development | stamen development | anther development	Publication:501718664|PMID:16554365 | Publication:501718664|PMID:16554365 | Publication:501718664|PMID:16554365
TF_finder	Salt Stress	AT4G02670	Growth_in_Salt	11	0.0976399	1.07404		AtIDD12 (Arabidopsis thaliana Indeterminate(ID)-Domain 12); nucleic acid binding / transcription factor/ zinc ion binding		Arabidopsis thaliana Indeterminate(ID)-Domain 12 (AtIDD12); FUNCTIONS IN: transcription factor activity, zinc ion binding, nucleic acid binding; INVOLVED IN: regulation of transcription; LOCATED IN: intracellular, chloroplast; EXPRESSED IN: shoot apex, embryo, pedicel, flower, seed; EXPRESSED DURING: 4 anthesis, C globular stage, petal differentiation and expansion stage, D bilateral stage, E exp…	GO:0005622 | GO:0009507	intracellular | chloroplast	AnalysisReference:501730468 | AnalysisReference:501730133	GO:0003676 | GO:0003700 | GO:0008270	nucleic acid binding | transcription factor activity | zinc ion binding	Communication:501714663 | Publication:1345963|PMID:11118137 | Communication:501714663	GO:0045449	regulation of transcription	Publication:1345963|PMID:11118137
TF_finder	Salt Stress	AT1G13290	Growth_in_Salt	11	0.0972462	1.06971	Positive	DOT5 (DEFECTIVELY ORGANIZED TRIBUTARIES 5); transcription factor	Encodes a putative zinc finger protein (C2H2 family, type IIIA, subclass A1d) that has a WIP domain. Seedlings with mutations in DOT5 have a misaligned venation defect in their leaves and cotyledons. Additional developmental abnormalities, such as elongated petioles and aberrant phyllotaxy suggest that DOT5 is required for normal shoot and root development.	DEFECTIVELY ORGANIZED TRIBUTARIES 5 (DOT5); FUNCTIONS IN: transcription factor activity; INVOLVED IN: cotyledon vascular tissue pattern formation, shoot development, phloem or xylem histogenesis, root development, leaf vascular tissue pattern formation; LOCATED IN: intracellular; EXPRESSED IN: 8 plant structures; EXPRESSED DURING: 4 anthesis, F mature embryo stage, petal differentiation and expan…	GO:0005622	intracellular	AnalysisReference:501730468	GO:0003700	transcription factor activity	Publication:1345963|PMID:11118137	GO:0010087 | GO:0010305 | GO:0010588 | GO:0048364 | GO:0048367	phloem or xylem histogenesis | leaf vascular tissue pattern formation | cotyledon vascular tissue pattern formation | root development | shoot development	Publication:501727292|PMID:18643975 | Publication:501727292|PMID:18643975 | Publication:501727292|PMID:18643975 | Publication:501727292|PMID:18643975 | Publication:501727292|PMID:18643975
TF_finder	Salt Stress	AT3G03260	Growth_in_Salt	11	0.0962279	1.05851		HDG8 (HOMEODOMAIN GLABROUS 8); DNA binding / transcription factor	Encodes a homeobox-leucine zipper family protein belonging to the HD-ZIP IV family.	HOMEODOMAIN GLABROUS 8 (HDG8); FUNCTIONS IN: transcription factor activity, DNA binding; INVOLVED IN: regulation of transcription, DNA-dependent, regulation of transcription; LOCATED IN: nucleus; EXPRESSED IN: embryo, fruit, endosperm; CONTAINS InterPro DOMAIN/s: Homeobox, conserved site (InterPro:IPR017970), Homeobox (InterPro:IPR001356), Homeodomain-like (InterPro:IPR009057), Lipid-binding STAR…	GO:0005634 | GO:0005634	nucleus | nucleus	AnalysisReference:501730468 | Communication:501714663	GO:0003677 | GO:0003700	DNA binding | transcription factor activity	Communication:501714663 | Publication:1345963|PMID:11118137	GO:0006355 | GO:0006355 | GO:0045449	regulation of transcription, DNA-dependent | "regulation of transcription, DNA-dependent" | regulation of transcription	Communication:501714663 | AnalysisReference:501730468 | AnalysisReference:501730468
TF_finder	Salt Stress	AT2G26950	Growth_in_Salt	11	0.0943988	1.03839		AtMYB104 (myb domain protein 104); DNA binding / transcription factor	Member of the R2R3 factor gene family.	myb domain protein 104 (AtMYB104); FUNCTIONS IN: transcription factor activity, DNA binding; INVOLVED IN: regulation of transcription; CONTAINS InterPro DOMAIN/s: SANT, DNA-binding (InterPro:IPR001005), Homeodomain-like (InterPro:IPR009057), Myb, DNA-binding (InterPro:IPR014778), Homeodomain-related (InterPro:IPR012287), Myb transcription factor (InterPro:IPR015495), Myb-type HTH DNA-binding doma…				GO:0003677 | GO:0003700 | GO:0003700	DNA binding | transcription factor activity | transcription factor activity	Communication:501714663 | Communication:501714663 | Publication:1345963|PMID:11118137	GO:0045449	regulation of transcription	Publication:1345963|PMID:11118137
TF_finder	Salt Stress	AT3G49950	Growth_in_Salt	11	0.0941262	1.03539		scarecrow transcription factor family protein		scarecrow transcription factor family protein; FUNCTIONS IN: transcription factor activity; INVOLVED IN: regulation of transcription; EXPRESSED IN: shoot apex; CONTAINS InterPro DOMAIN/s: GRAS transcription factor (InterPro:IPR005202); BEST Arabidopsis thaliana protein match is: unknown protein (TAIR:AT5G67411.1); Has 1165 Blast hits to 1150 proteins in 165 species: Archae - 0; Bacteria - 2; Meta…				GO:0003700 | GO:0003700	transcription factor activity | transcription factor activity	Communication:501714663 | Publication:1345963|PMID:11118137	GO:0045449	regulation of transcription	Publication:1345963|PMID:11118137
TF_finder	Salt Stress	AT5G53210	Growth_in_Salt	11	0.0935701	1.02927	Positive	SPCH (SPEECHLESS); DNA binding / transcription factor	Encodes a basic helix-loop-helix (bHLH) transcription factor that is necessary and sufficient for the asymmetric divisions that establish the stomatal lineage in Arabidopsis thaliana. Expression of SPCH in young epidermal cells allows these cells to make asymmetric divisions. SPCH is a substrate of a kinase MPK3 and MPK6.	SPEECHLESS (SPCH); FUNCTIONS IN: transcription factor activity, DNA binding; INVOLVED IN: stomatal complex development, regulation of transcription; LOCATED IN: nucleus; EXPRESSED IN: 9 plant structures; EXPRESSED DURING: 4 anthesis, F mature embryo stage, D bilateral stage, E expanded cotyledon stage; CONTAINS InterPro DOMAIN/s: Basic helix-loop-helix dimerisation region bHLH (InterPro:IPR001092…	GO:0005634	nucleus	Publication:501729135|PMID:19008449	GO:0003677 | GO:0003700 | GO:0003700	DNA binding | transcription factor activity | transcription factor activity	Communication:501714663 | Publication:1345963|PMID:11118137 | Publication:501705886|PMID:12679534	GO:0010374 | GO:0045449	stomatal complex development | regulation of transcription	Publication:501722645|PMID:17183265 | Publication:1345963|PMID:11118137
TF_finder	Salt Stress	AT2G27990	Growth_in_Salt	11	0.0920942	1.01304	Positive	BLH8 (BEL1-LIKE HOMEODOMAIN 8); DNA binding / transcription factor	Encodes a BEL1-like homeobox gene that functions together with PNY in meristem maintenance by regulating the allocation process during vegetative and reproductive development. Both gene products are required for the competence of the SAM to respond properly to floral inductive signals.	BEL1-LIKE HOMEODOMAIN 8 (BLH8); FUNCTIONS IN: transcription factor activity, DNA binding; INVOLVED IN: in 9 processes; LOCATED IN: nucleus; EXPRESSED IN: 10 plant structures; EXPRESSED DURING: 4 anthesis, F mature embryo stage, petal differentiation and expansion stage, D bilateral stage, E expanded cotyledon stage; CONTAINS InterPro DOMAIN/s: Homeobox, conserved site (InterPro:IPR017970), Homeob…	GO:0005634	nucleus	AnalysisReference:501730468	GO:0003677 | GO:0003700	DNA binding | transcription factor activity	Communication:501714663 | Publication:1345963|PMID:11118137	GO:0007389 | GO:0010076 | GO:0010077 | GO:0010223 | GO:0010228 | GO:0010229 | GO:0048645	pattern specification process | maintenance of floral meristem identity | maintenance of inflorescence meristem identity | secondary shoot formation | vegetative to reproductive phase transition | inflorescence development | organ formation	Publication:501719481|PMID:16741748 | Publication:501712530|PMID:15120075 | Publication:501724061|PMID:18298668 | Publication:501724061|PMID:18298668 | Publication:501712530|PMID:15120075 | Publication:501719481|PMID:16741748 | Publication:501712530|PMID:15120075
TF_finder	Salt Stress	AT1G34170	Growth_in_Salt	11	0.0910618	1.00168		transcription factor		transcription factor; FUNCTIONS IN: transcription factor activity; INVOLVED IN: regulation of transcription; LOCATED IN: nucleus; CONTAINS InterPro DOMAIN/s: Aux/IAA-ARF-dimerisation (InterPro:IPR011525), Transcriptional factor B3 (InterPro:IPR003340), Auxin response factor (InterPro:IPR010525); BEST Arabidopsis thaliana protein match is: ARF14 (AUXIN RESPONSE FACTOR 14); transcription factor (TA…	GO:0005634	nucleus	AnalysisReference:501730468	GO:0003700	transcription factor activity	Publication:1345963|PMID:11118137	GO:0045449	regulation of transcription	Publication:1345963|PMID:11118137
TF_finder	Salt Stress	AT2G33880	Growth_in_Salt	11	0.0899078	0.988985	Positive	HB-3; transcription factor	Encodes a protein with similarity to WUS type homeodomain protein. Required for meristem growth and development and acts through positive regulation of WUS. Loss of function phenotypes include embryo lethality, hyponastic cotyledons, reduced root development and smaller meristems. Phenotypes can be rescued by addition of sucrose in the growth media.	HB-3; FUNCTIONS IN: transcription factor activity; INVOLVED IN: embryonic development ending in seed dormancy, regulation of meristem growth, positive regulation of cell proliferation; LOCATED IN: nucleus, cytoplasm; EXPRESSED IN: 13 plant structures; EXPRESSED DURING: 7 growth stages; CONTAINS InterPro DOMAIN/s: Homeobox (InterPro:IPR001356), Homeobox, conserved site (InterPro:IPR017970), Homeod…	GO:0005634 | GO:0005737	nucleus | cytoplasm	Publication:501722919|PMID:17706632 | Publication:501722919|PMID:17706632	GO:0003700	transcription factor activity	Publication:1345963|PMID:11118137	GO:0008284 | GO:0009793 | GO:0010075	positive regulation of cell proliferation | embryonic development ending in seed dormancy | regulation of meristem growth	Publication:501715060|PMID:15753038 | Publication:501722919|PMID:17706632 | Publication:501715060|PMID:15753038
TF_finder	Salt Stress	AT3G15170	Growth_in_Salt	11	0.0880956	0.969051	Positive	CUC1 (CUP-SHAPED COTYLEDON1); transcription factor	Encodes a transcription factor involved in shoot apical meristem formation and auxin-mediated lateral root formation. The gene is thought not to be involved in stress responses (NaCl, auxins, ethylene). <i>Cuc</i> mutant was first recognized at the heart stage, where embryos lacking two distinct bulges of cotyledonary primordia were observed.	CUP-SHAPED COTYLEDON1 (CUC1); FUNCTIONS IN: transcription factor activity; INVOLVED IN: in 12 processes; LOCATED IN: cellular_component unknown; EXPRESSED IN: 6 plant structures; EXPRESSED DURING: F mature embryo stage, petal differentiation and expansion stage, D bilateral stage, E expanded cotyledon stage; CONTAINS InterPro DOMAIN/s: No apical meristem (NAM) protein (InterPro:IPR003441); BEST A…	GO:0005575	cellular_component	Communication:1345790	GO:0003700 | GO:0003700	transcription factor activity | transcription factor activity	Publication:501718231|PMID:16359384 | Publication:1345963|PMID:11118137	GO:0009790 | GO:0009908 | GO:0009908 | GO:0010014 | GO:0010014 | GO:0010072 | GO:0010160 | GO:0010223 | GO:0048467 | GO:0048527 | GO:0051782	embryonic development | flower development | flower development | meristem initiation | meristem initiation | primary shoot apical meristem specification | formation of organ boundary | secondary shoot formation | gynoecium development | lateral root development | negative regulation of cell division	Publication:3220|PMID:9212461 | Publication:3220|PMID:9212461 | Publication:3220|PMID:9212461 | Publication:3220|PMID:9212461 | Publication:3220|PMID:9212461 | Publication:501718231|PMID:16359384 | Publication:3220|PMID:9212461 | Publication:501724326|PMID:18346190 | Publication:594|PMID:10750709 | Publication:501718231|PMID:16359384 | Publication:501721015|PMID:17287247
TF_finder	Salt Stress	AT5G60130	Growth_in_Salt	11	0.0875774	0.963352		transcriptional factor B3 family protein		transcriptional factor B3 family protein; FUNCTIONS IN: transcription factor activity, DNA binding; INVOLVED IN: regulation of transcription, DNA-dependent; LOCATED IN: cellular_component unknown; CONTAINS InterPro DOMAIN/s: Transcriptional factor B3 (InterPro:IPR003340); BEST Arabidopsis thaliana protein match is: transcriptional factor B3 family protein (TAIR:AT5G60140.1); Has 30512 Blast hits …	GO:0005575	cellular_component	Communication:1345790	GO:0003677 | GO:0003677 | GO:0003700	DNA binding | DNA binding | transcription factor activity	Communication:501714663 | AnalysisReference:501730468 | Communication:501714663	GO:0006355 | GO:0006355	regulation of transcription, DNA-dependent | "regulation of transcription, DNA-dependent"	Communication:501714663 | AnalysisReference:501730468
TF_finder	Salt Stress	AT4G01500	Growth_in_Salt	11	0.0875257	0.962783	Positive	NGA4 (NGATHA4); transcription factor		NGATHA4 (NGA4); FUNCTIONS IN: transcription factor activity; INVOLVED IN: flower development, leaf development; LOCATED IN: cellular_component unknown; EXPRESSED IN: 11 plant structures; EXPRESSED DURING: 4 anthesis, F mature embryo stage, petal differentiation and expansion stage, D bilateral stage, E expanded cotyledon stage; CONTAINS InterPro DOMAIN/s: Transcriptional factor B3 (InterPro:IPR00…	GO:0005575	cellular_component	Communication:1345790	GO:0003700	transcription factor activity	Publication:1345963|PMID:11118137	GO:0009908 | GO:0048366	flower development | leaf development	Publication:501718951|PMID:16603651 | Publication:501718951|PMID:16603651
TF_finder	Salt Stress	AT5G23260	Growth_in_Salt	11	0.0862688	0.948957		TT16 (TRANSPARENT TESTA16); transcription factor	Encodes a MADS box protein. Regulates proanthocyanidin biosynthesis in the inner-most cell layer of the seed coat. Also controls cell shape of the inner-most cell layer of the seed coat. Also shown to be necessary for determining the identity of the endothelial layer within the ovule.	TRANSPARENT TESTA16 (TT16); FUNCTIONS IN: transcription factor activity; INVOLVED IN: regulation of cell shape, seed development, proanthocyanidin biosynthetic process, ovule development; LOCATED IN: nucleus; EXPRESSED IN: 9 plant structures; EXPRESSED DURING: 4 anthesis, C globular stage, petal differentiation and expansion stage, D bilateral stage, E expanded cotyledon stage; CONTAINS InterPro …	GO:0005634	nucleus	AnalysisReference:501730468	GO:0003700 | GO:0003700 | GO:0003700 | GO:0003700 | GO:0003700	transcription factor activity | transcription factor activity | transcription factor activity | transcription factor activity | transcription factor activity	Publication:501682683|PMID:0012368498 | Communication:501714663 | Publication:1345963|PMID:11118137 | Publication:501682683|PMID:0012368498 | Publication:501707748|PMID:12837945	GO:0008360 | GO:0010023 | GO:0010023 | GO:0048316 | GO:0048481	regulation of cell shape | proanthocyanidin biosynthetic process | proanthocyanidin biosynthetic process | seed development | ovule development	Publication:501682683|PMID:0012368498 | Publication:501682683|PMID:0012368498 | Publication:501682683|PMID:0012368498 | Publication:501719684|PMID:16925602 | Publication:501719684|PMID:16925602
TF_finder	Salt Stress	AT2G32310	Growth_in_Salt	11	0.0862105	0.948316		unknown protein		unknown protein; FUNCTIONS IN: molecular_function unknown; INVOLVED IN: biological_process unknown; LOCATED IN: cellular_component unknown; Has 6 Blast hits to 6 proteins in 1 species: Archae - 0; Bacteria - 0; Metazoa - 0; Fungi - 0; Plants - 6; Viruses - 0; Other Eukaryotes - 0 (source: NCBI BLink).	GO:0005575	cellular_component	Communication:1345790	GO:0003674	molecular_function	Communication:1345790	GO:0008150	biological_process	Communication:1345790
TF_finder	Salt Stress	AT3G61230	Growth_in_Salt	11	0.0844674	0.929142		LIM domain-containing protein		LIM domain-containing protein; FUNCTIONS IN: protein binding, zinc ion binding; INVOLVED IN: biological_process unknown; LOCATED IN: cellular_component unknown; EXPRESSED IN: 9 plant structures; EXPRESSED DURING: L mature pollen stage, M germinated pollen stage, 4 anthesis, C globular stage, petal differentiation and expansion stage; CONTAINS InterPro DOMAIN/s: Zinc finger, LIM-type (InterPro:IPR…	GO:0005575	cellular_component	Communication:501683652	GO:0005515 | GO:0008270	protein binding | zinc ion binding	AnalysisReference:501730468 | AnalysisReference:501730468	GO:0008150	biological_process	Communication:501683652
TF_finder	Salt Stress	AT2G05900	Growth_in_Salt	11	0.083595	0.919545		SDG11 (SET DOMAIN-CONTAINING PROTEIN 11); histone-lysine N-methyltransferase/ zinc ion binding	Predicted to encodes a SU(VAR)3-9 homolog, a SET domain protein. Known SET domain proteins are involved in epigenetic control of gene expression and act as histone methyltransferases. There are 10 SUVH genes in Arabidopsis and members of this subfamily of the SET proteins have an additional conserved SRA domain.	SET DOMAIN-CONTAINING PROTEIN 11 (SDG11); FUNCTIONS IN: zinc ion binding, histone-lysine N-methyltransferase activity; INVOLVED IN: chromatin modification; LOCATED IN: nucleus; CONTAINS InterPro DOMAIN/s: SET (InterPro:IPR001214), SRA-YDG (InterPro:IPR003105), Post-SET zinc-binding region (InterPro:IPR003616), Pre-SET zinc-binding region (InterPro:IPR007728); BEST Arabidopsis thaliana protein mat…	GO:0005634	nucleus	AnalysisReference:501730468	GO:0008270 | GO:0018024	zinc ion binding | histone-lysine N-methyltransferase activity	AnalysisReference:501730468 | AnalysisReference:501730468	GO:0016568	chromatin modification	AnalysisReference:501730468
TF_finder	Salt Stress	AT5G56110	Growth_in_Salt	11	0.0826596	0.909255	Positive	ATMYB103 (ARABIDOPSIS THALIANA MYB DOMAIN PROTEIN 103); DNA binding / transcription factor	Encodes a member of the R2R3 MYB transcription factor gene family that is required for anther development by regulation tapetum development, callose dissolution and exine formation. It acts upstream of MS2.	ARABIDOPSIS THALIANA MYB DOMAIN PROTEIN 103 (ATMYB103); FUNCTIONS IN: transcription factor activity, DNA binding; INVOLVED IN: tapetal layer development, regulation of transcription, DNA-dependent, trichome morphogenesis; LOCATED IN: nucleus; EXPRESSED IN: leaf whorl, tapetum, flower, trichome; EXPRESSED DURING: petal differentiation and expansion stage; CONTAINS InterPro DOMAIN/s: SANT, DNA-bind…	GO:0005634	nucleus	Publication:501722863|PMID:17727613	GO:0003677 | GO:0003700	DNA binding | transcription factor activity	Communication:501714663 | Publication:1345963|PMID:11118137	GO:0006355 | GO:0010090 | GO:0048658	regulation of transcription, DNA-dependent | trichome morphogenesis | tapetal layer development	Publication:1468|PMID:10353220 | Publication:501707723|PMID:12848824 | Publication:501722863|PMID:17727613
TF_finder	Salt Stress	AT5G17320	Growth_in_Salt	11	0.0824635	0.907099		HDG9 (HOMEODOMAIN GLABROUS 9); DNA binding / sequence-specific DNA binding / transcription factor	Encodes a homeobox-leucine zipper family protein belonging to the HD-ZIP IV family.	HOMEODOMAIN GLABROUS 9 (HDG9); FUNCTIONS IN: transcription factor activity, sequence-specific DNA binding, DNA binding; INVOLVED IN: regulation of transcription, DNA-dependent, regulation of transcription; LOCATED IN: nucleus; EXPRESSED IN: tapetum, male gametophyte, anther, female gametophyte; CONTAINS InterPro DOMAIN/s: Homeobox, conserved site (InterPro:IPR017970), Homeobox (InterPro:IPR001356…	GO:0005634 | GO:0005634	nucleus | nucleus	AnalysisReference:501730468 | Communication:501714663	GO:0003677 | GO:0003700 | GO:0043565	DNA binding | transcription factor activity | sequence-specific DNA binding	Communication:501714663 | Publication:1345963|PMID:11118137 | Publication:501719395|PMID:16778018	GO:0006355 | GO:0006355 | GO:0045449	regulation of transcription, DNA-dependent | "regulation of transcription, DNA-dependent" | regulation of transcription	Communication:501714663 | AnalysisReference:501730468 | AnalysisReference:501730468
TF_finder	Salt Stress	AT5G58080	Growth_in_Salt	11	0.0803613	0.883974	Positive	ARR18 (ARABIDOPSIS RESPONSE REGULATOR 18); transcription factor/ two-component response regulator	member of Response Regulator: B- Type	ARABIDOPSIS RESPONSE REGULATOR 18 (ARR18); FUNCTIONS IN: transcription factor activity, two-component response regulator activity; INVOLVED IN: cytokinin mediated signaling, regulation of transcription; EXPRESSED IN: sepal, juvenile leaf, anther, shoot meristem; EXPRESSED DURING: petal differentiation and expansion stage; CONTAINS InterPro DOMAIN/s: Response regulator, plant B-type (InterPro:IPR0…				GO:0000156 | GO:0000156 | GO:0000156 | GO:0000156 | GO:0003700	two-component response regulator activity | two-component response regulator activity | two-component response regulator activity | two-component response regulator activity | transcription factor activity	Communication:501714663 | Publication:501680564|PMID:11574878 | Communication:1675000 | Publication:501681565|PMID:12068096 | Publication:1345963|PMID:11118137	GO:0009736 | GO:0045449	cytokinin mediated signaling | regulation of transcription	Publication:501681565|PMID:12068096 | Publication:1345963|PMID:11118137
TF_finder	Salt Stress	AT5G27910	Growth_in_Salt	11	0.0803438	0.883782		NF-YC8 (NUCLEAR FACTOR Y, SUBUNIT C8); DNA binding / transcription factor		NUCLEAR FACTOR Y, SUBUNIT C8 (NF-YC8); FUNCTIONS IN: transcription factor activity, DNA binding; INVOLVED IN: regulation of transcription, DNA-dependent; LOCATED IN: nucleus, intracellular; CONTAINS InterPro DOMAIN/s: Transcription factor CBF/NF-Y/archaeal histone (InterPro:IPR003958), Histone-fold (InterPro:IPR009072); BEST Arabidopsis thaliana protein match is: NF-YC5 (NUCLEAR FACTOR Y, SUBUNIT…	GO:0005622 | GO:0005634	intracellular | nucleus	AnalysisReference:501730468 | Communication:501714663	GO:0003677 | GO:0003700	DNA binding | transcription factor activity	Communication:501714663 | Publication:1345963|PMID:11118137	GO:0006355	regulation of transcription, DNA-dependent	Communication:501714663
TF_finder	Salt Stress	AT5G65210	Growth_in_Salt	11	-0.0799382	0.879321		TGA1; DNA binding / calmodulin binding / transcription factor		TGA1; FUNCTIONS IN: transcription factor activity, calmodulin binding, DNA binding; INVOLVED IN: defense response to bacterium; LOCATED IN: nucleus; EXPRESSED IN: 17 plant structures; EXPRESSED DURING: 7 growth stages; CONTAINS InterPro DOMAIN/s: Basic-leucine zipper (bZIP) transcription factor (InterPro:IPR004827), bZIP transcription factor, bZIP-1 (InterPro:IPR011616); BEST Arabidopsis thaliana…	GO:0005634	nucleus	AnalysisReference:501730468	GO:0003677 | GO:0003700 | GO:0003700 | GO:0003700 | GO:0005516	DNA binding | transcription factor activity | transcription factor activity | transcription factor activity | calmodulin binding	Publication:5343|PMID:1446171 | Communication:501714663 | Publication:1345963|PMID:11118137 | Publication:1547369|PMID:11906833 | Publication:1546140|PMID:11782485	GO:0042742	defense response to bacterium	Publication:501721251|PMID:17369431
TF_finder	Salt Stress	AT1G31640	Growth_in_Salt	11	0.0797739	0.877513		AGL92 (AGAMOUS-LIKE 92); DNA binding / transcription factor		AGAMOUS-LIKE 92 (AGL92); FUNCTIONS IN: transcription factor activity, DNA binding; INVOLVED IN: regulation of transcription, DNA-dependent; LOCATED IN: nucleus; CONTAINS InterPro DOMAIN/s: Transcription factor, MADS-box (InterPro:IPR002100); BEST Arabidopsis thaliana protein match is: AGL86 (AGAMOUS-LIKE 86); DNA binding / transcription factor (TAIR:AT1G31630.1); Has 1811 Blast hits to 1790 prote…	GO:0005634	nucleus	AnalysisReference:501730468	GO:0003677 | GO:0003700 | GO:0003700	DNA binding | transcription factor activity | transcription factor activity	Communication:501714663 | Publication:1345963|PMID:11118137 | Publication:501707748|PMID:12837945	GO:0006355	regulation of transcription, DNA-dependent	AnalysisReference:501730468
TF_finder	Salt Stress	AT3G13540	Growth_in_Salt	11	0.0794016	0.873418	Positive	ATMYB5 (MYB DOMAIN PROTEIN 5); DNA binding / transcription factor	Encodes a member of the MYB family of transcriptional regulators. MYB5 act as a negative regulator of trichome branching and play a role in the correct formation of the seed coat and possibly the formation the underlying endosperm layers. Loss of function mutations have defects in seed coat mucilage and columella cells as well as trichome defects (smaller and reduced number of branches).	MYB DOMAIN PROTEIN 5 (ATMYB5); FUNCTIONS IN: transcription factor activity, DNA binding; INVOLVED IN: in 7 processes; EXPRESSED IN: 6 plant structures; EXPRESSED DURING: C globular stage; CONTAINS InterPro DOMAIN/s: SANT, DNA-binding (InterPro:IPR001005), Homeodomain-like (InterPro:IPR009057), Myb, DNA-binding (InterPro:IPR014778), Myb-type HTH DNA-binding domain (InterPro:IPR017930), Homeodomain…				GO:0003677 | GO:0003677 | GO:0003700	DNA binding | DNA binding | transcription factor activity	Communication:501714663 | Publication:4052|PMID:8635574 | Publication:1345963|PMID:11118137	GO:0006355 | GO:0009845 | GO:0010026 | GO:0010090 | GO:0010214 | GO:0010468 | GO:0048354	regulation of transcription, DNA-dependent | seed germination | trichome differentiation | trichome morphogenesis | seed coat development | regulation of gene expression | mucilage biosynthetic process during seed coat development	Publication:1979|PMID:9839469 | Publication:1546577 | Publication:1546577 | Publication:501729585|PMID:19136646 | Publication:501729585|PMID:19136646 | Publication:501729585|PMID:19136646 | Publication:501729585|PMID:19136646
TF_finder	Salt Stress	AT1G26780	Growth_in_Salt	11	0.0789609	0.86857		myb family transcription factor (MYB117)	putative transcription factor (MYB117)	myb domain protein 117 (MYB117); FUNCTIONS IN: transcription factor activity; INVOLVED IN: regulation of transcription; EXPRESSED IN: 6 plant structures; EXPRESSED DURING: F mature embryo stage, petal differentiation and expansion stage, D bilateral stage, E expanded cotyledon stage; CONTAINS InterPro DOMAIN/s: SANT, DNA-binding (InterPro:IPR001005), Homeodomain-like (InterPro:IPR009057), Myb, DN…				GO:0003700	transcription factor activity	Publication:1345963|PMID:11118137	GO:0010199 | GO:0045449	organ boundary specification between lateral organs and the meristem | regulation of transcription	Publication:501730491|PMID:19542355 | Publication:1345963|PMID:11118137
TF_finder	Salt Stress	AT2G34440	Growth_in_Salt	11	0.0789321	0.868253		AGL29 (AGAMOUS-LIKE 29); transcription factor		AGAMOUS-LIKE 29 (AGL29); FUNCTIONS IN: transcription factor activity; INVOLVED IN: regulation of transcription, DNA-dependent; LOCATED IN: nucleus; EXPRESSED IN: male gametophyte, flower, pollen tube; EXPRESSED DURING: L mature pollen stage, M germinated pollen stage, 4 anthesis; CONTAINS InterPro DOMAIN/s: Transcription factor, MADS-box (InterPro:IPR002100); BEST Arabidopsis thaliana protein mat…	GO:0005634	nucleus	AnalysisReference:501730468	GO:0003700 | GO:0003700 | GO:0003700	transcription factor activity | transcription factor activity | transcription factor activity	Communication:501714663 | Publication:1345963|PMID:11118137 | Publication:501707748|PMID:12837945	GO:0006355	regulation of transcription, DNA-dependent	AnalysisReference:501730468
TF_finder	Salt Stress	AT3G16160	Growth_in_Salt	11	0.0772068	0.849275		transcription factor		transcription factor; FUNCTIONS IN: transcription factor activity; LOCATED IN: cellular_component unknown; CONTAINS InterPro DOMAIN/s: Tesmin/TSO1-like, CXC (InterPro:IPR005172); BEST Arabidopsis thaliana protein match is: transcription factor (TAIR:AT5G25790.1); Has 852 Blast hits to 519 proteins in 69 species: Archae - 0; Bacteria - 0; Metazoa - 287; Fungi - 0; Plants - 208; Viruses - 0; Other …	GO:0005575	cellular_component	Communication:1345790	GO:0003700	transcription factor activity	Publication:1345963|PMID:11118137
TF_finder	Salt Stress	AT2G40220	Growth_in_Salt	11	0.0741575	0.815733		ABI4 (ABA INSENSITIVE 4); DNA binding / transcription factor	encodes a member of the DREB subfamily A-3 of ERF/AP2 transcription factor family (ABI4). The protein contains one AP2 domain. There is only one member in this family. Involved in abscisic acid (ABA) signal transduction, ABA-mediated glucose response, and hexokinase-dependent sugar responses. Expressed most abundantly in developing siliques and to a lesser degree in seedlings.	ABA INSENSITIVE 4 (ABI4); FUNCTIONS IN: transcription factor activity, DNA binding; INVOLVED IN: in 13 processes; LOCATED IN: nucleus; EXPRESSED IN: embryo, fruit, endosperm; EXPRESSED DURING: seedling growth; CONTAINS InterPro DOMAIN/s: DNA-binding, integrase-type (InterPro:IPR016177), Pathogenesis-related transcriptional factor and ERF, DNA-binding (InterPro:IPR001471); BEST Arabidopsis thalian…	GO:0005634	nucleus	Communication:501714663	GO:0003677 | GO:0003677 | GO:0003700 | GO:0003700 | GO:0003700 | GO:0016563	DNA binding | DNA binding | transcription factor activity | transcription factor activity | transcription factor activity | transcription activator activity	Publication:501730601|PMID:19482916 | Communication:501714663 | Communication:501714663 | Publication:5837|PMID:11019812 | Publication:1345963|PMID:11118137 | Publication:501730601|PMID:19482916	GO:0005983 | GO:0006355 | GO:0006355 | GO:0006970 | GO:0009414 | GO:0009737 | GO:0009738 | GO:0009744 | GO:0009747 | GO:0009749 | GO:0009749 | GO:0010182 | GO:0010353 | GO:0010353 | GO:0019433 | GO:0031930 | GO:0048316	starch catabolic process | "regulation of transcription, DNA-dependent" | "regulation of transcription, DNA-dependent" | response to osmotic stress | response to water deprivation | response to abscisic acid stimulus | abscisic acid mediated signaling | response to sucrose stimulus | hexokinase-dependent signaling | response to glucose stimulus | response to glucose stimulus | sugar mediated sign…	Publication:501720135|PMID:17031512 | Communication:501714663 | Publication:5837|PMID:11019812 | Publication:848|PMID:10629000 | Publication:501717508|PMID:16113213 | Publication:1546473 | Publication:97|PMID:10950871 | Publication:2915|PMID:9418043 | Publication:1546473 | Publication:501730174|PMID:19392689 | Publication:97|PMID:10950871 | Publication:501705939|PMID:12663220 | Publication:501720…
TF_finder	Salt Stress	AT1G60280	Growth_in_Salt	11	0.0740715	0.814786	Positive	ANAC023 (Arabidopsis NAC domain containing protein 23); transcription factor		Arabidopsis NAC domain containing protein 23 (ANAC023); FUNCTIONS IN: transcription factor activity; INVOLVED IN: regulation of transcription; LOCATED IN: cellular_component unknown; CONTAINS InterPro DOMAIN/s: No apical meristem (NAM) protein (InterPro:IPR003441); BEST Arabidopsis thaliana protein match is: anac024 (Arabidopsis NAC domain containing protein 24); transcription factor (TAIR:AT1G60…	GO:0005575	cellular_component	Communication:1345790	GO:0003700	transcription factor activity	Publication:1345963|PMID:11118137	GO:0045449	regulation of transcription	Publication:1345963|PMID:11118137
TF_finder	Salt Stress	AT5G26650	Growth_in_Salt	11	0.0729074	0.801982		AGL36 (AGAMOUS-LIKE 36); DNA binding / transcription factor		AGAMOUS-LIKE 36 (AGL36); FUNCTIONS IN: transcription factor activity, DNA binding; INVOLVED IN: regulation of transcription, DNA-dependent; LOCATED IN: nucleus; CONTAINS InterPro DOMAIN/s: Transcription factor, MADS-box (InterPro:IPR002100); BEST Arabidopsis thaliana protein match is: MADS-box protein (AGL90) (TAIR:AT5G27960.1); Has 2636 Blast hits to 2626 proteins in 348 species: Archae - 0; Bac…	GO:0005634	nucleus	AnalysisReference:501730468	GO:0003677 | GO:0003700 | GO:0003700	DNA binding | transcription factor activity | transcription factor activity	Communication:501714663 | Communication:501714663 | Publication:501707748|PMID:12837945	GO:0006355	regulation of transcription, DNA-dependent	AnalysisReference:501730468
TF_finder	Salt Stress	AT1G49900	Growth_in_Salt	11	0.0725802	0.798382		zinc finger (C2H2 type) family protein		zinc finger (C2H2 type) family protein; FUNCTIONS IN: transcription factor activity, zinc ion binding, nucleic acid binding; LOCATED IN: intracellular; CONTAINS InterPro DOMAIN/s: Zinc finger, C2H2-like (InterPro:IPR015880), Zinc finger, C2H2-type (InterPro:IPR007087); BEST Arabidopsis thaliana protein match is: AZF2 (ARABIDOPSIS ZINC-FINGER PROTEIN 2); DNA binding / nucleic acid binding / transc…	GO:0005622	intracellular	AnalysisReference:501730468	GO:0003676 | GO:0003700 | GO:0008270	nucleic acid binding | transcription factor activity | zinc ion binding	Communication:501714663 | Publication:1345963|PMID:11118137 | Communication:501714663
TF_finder	Salt Stress	AT1G69120	Growth_in_Salt	11	0.0724736	0.79721	Positive	AP1 (APETALA1); DNA binding / protein binding / protein heterodimerization/ transcription activator/ transcription factor	Floral homeotic gene encoding a MADS domain protein homologous to SRF transcription factors. Specifies floral meristem and sepal identity. Required for the transcriptional activation of AGAMOUS. Interacts with LEAFY.Binds to promoter and regulates the expression of flowering time genes SVP, SOC1 and AGL24.	APETALA1 (AP1); FUNCTIONS IN: protein binding, transcription factor activity, protein heterodimerization activity, transcription activator activity, DNA binding; INVOLVED IN: flower development, meristem structural organization, maintenance of floral meristem identity, positive regulation of transcription; LOCATED IN: nucleus; EXPRESSED IN: 9 plant structures; EXPRESSED DURING: 4 anthesis, F matu…	GO:0005634	nucleus	Publication:106|PMID:10948247	GO:0003677 | GO:0003677 | GO:0003700 | GO:0003700 | GO:0003700 | GO:0005515 | GO:0005515 | GO:0016563 | GO:0046982	DNA binding | DNA binding | transcription factor activity | transcription factor activity | transcription factor activity | protein binding | protein binding | transcription activator activity | protein heterodimerization activity	Publication:501721407|PMID:17428825 | Communication:501714663 | Communication:501714663 | Publication:1345963|PMID:11118137 | Publication:501707748|PMID:12837945 | Publication:501719596|PMID:16854969 | Publication:501719596|PMID:16854969 | Publication:501680357|PMID:11206550 | Publication:501719131|PMID:16679456	GO:0009908 | GO:0009933 | GO:0010076 | GO:0045941	flower development | meristem structural organization | maintenance of floral meristem identity | positive regulation of transcription	Publication:501680061|PMID:11439126 | Publication:1435|PMID:10368173 | Publication:501727517|PMID:18694458 | Publication:501679484|PMID:11283333
TF_finder	Salt Stress	AT1G77950	Growth_in_Salt	11	0.0722022	0.794224		AGL67 (AGAMOUS-LIKE 67); transcription factor		AGAMOUS-LIKE 67 (AGL67); FUNCTIONS IN: transcription factor activity; INVOLVED IN: regulation of transcription, DNA-dependent; LOCATED IN: nucleus; CONTAINS InterPro DOMAIN/s: Transcription factor, MADS-box (InterPro:IPR002100); BEST Arabidopsis thaliana protein match is: AGL66 (AGAMOUS-LIKE 66); transcription factor (TAIR:AT1G77980.1); Has 4188 Blast hits to 4187 proteins in 534 species: Archae …	GO:0005634	nucleus	AnalysisReference:501730468	GO:0003700 | GO:0003700 | GO:0003700	transcription factor activity | transcription factor activity | transcription factor activity	Communication:501714663 | Publication:1345963|PMID:11118137 | Publication:501707748|PMID:12837945	GO:0006355	regulation of transcription, DNA-dependent	AnalysisReference:501730468
TF_finder	Salt Stress	AT1G77080	Growth_in_Salt	11	0.0715901	0.787491	Positive	MAF1 (MADS AFFECTING FLOWERING 1); transcription factor	MADS domain protein - flowering regulator that is closely related to FLC. Deletion of this locus in Nd ecotype is correlated with earlier flowering in short days suggesting function as a negative regulator of flowering.	MADS AFFECTING FLOWERING 1 (MAF1); FUNCTIONS IN: transcription factor activity; INVOLVED IN: photoperiodism, flowering, negative regulation of flower development, regulation of transcription, DNA-dependent, regulation of flower development; LOCATED IN: nucleus; EXPRESSED IN: 24 plant structures; EXPRESSED DURING: 13 growth stages; CONTAINS InterPro DOMAIN/s: Transcription factor, MADS-box (InterP…	GO:0005634	nucleus	AnalysisReference:501730468	GO:0003700 | GO:0003700 | GO:0003700	transcription factor activity | transcription factor activity | transcription factor activity	Publication:501680480|PMID:11351076 | Publication:1345963|PMID:11118137 | Publication:501679588|PMID:11115127	GO:0006355 | GO:0009909 | GO:0009910 | GO:0048573	regulation of transcription, DNA-dependent | regulation of flower development | negative regulation of flower development | "photoperiodism, flowering"	Publication:501679588|PMID:11115127 | Publication:501680480|PMID:11351076 | Publication:501714572|PMID:15695584 | Publication:501728715|PMID:18799658
TF_finder	Water Stress	AT1G12860	Growth in drought	14	-0.193155	2.70417		SCRM2 (SCREAM 2); DNA binding / transcription factor	Encodes ICE2 (Inducer of CBF Expression 2), a transcription factor of the bHLH family that participates in the response to deep freezing through the cold acclimation-dependent pathway. Overexpression of ICE2 results in increased tolerance to deep freezing stress after cold acclimation.	SCREAM 2 (SCRM2); FUNCTIONS IN: transcription factor activity, DNA binding; INVOLVED IN: response to freezing, guard mother cell differentiation, regulation of transcription; LOCATED IN: nucleus, chloroplast; EXPRESSED IN: 20 plant structures; EXPRESSED DURING: 13 growth stages; CONTAINS InterPro DOMAIN/s: Cyclin-like F-box (InterPro:IPR001810), Basic helix-loop-helix dimerisation region bHLH (In…	GO:0005634 | GO:0009507	nucleus | chloroplast	AnalysisReference:501730468 | AnalysisReference:501730133	GO:0003677 | GO:0003700 | GO:0003700	DNA binding | transcription factor activity | transcription factor activity	Communication:501714663 | Publication:1345963|PMID:11118137 | Publication:501705886|PMID:12679534	GO:0010444 | GO:0045449 | GO:0050826	guard mother cell differentiation | regulation of transcription | response to freezing	Publication:501727307|PMID:18641265 | Publication:1345963|PMID:11118137 | Publication:501729093|PMID:19026725
TF_finder	Water Stress	AT5G15310	Growth in drought	14	-0.17467	2.44538		ATMYB16 (MYB DOMAIN PROTEIN 16); DNA binding / transcription factor	Member of the R2R3 factor gene family.	MYB DOMAIN PROTEIN 16 (ATMYB16); FUNCTIONS IN: transcription factor activity, DNA binding; INVOLVED IN: in 9 processes; EXPRESSED IN: 19 plant structures; EXPRESSED DURING: 12 growth stages; CONTAINS InterPro DOMAIN/s: SANT, DNA-binding (InterPro:IPR001005), Homeodomain-like (InterPro:IPR009057), Myb, DNA-binding (InterPro:IPR014778), Myb-type HTH DNA-binding domain (InterPro:IPR017930), Myb tran…				GO:0003677 | GO:0003700	DNA binding | transcription factor activity	Communication:501714663 | Publication:1345963|PMID:11118137	GO:0000902 | GO:0006355 | GO:0009651 | GO:0009723 | GO:0009733 | GO:0009739 | GO:0009751 | GO:0009753 | GO:0046686	cell morphogenesis | "regulation of transcription, DNA-dependent" | response to salt stress | response to ethylene stimulus | response to auxin stimulus | response to gibberellin stimulus | response to salicylic acid stimulus | response to jasmonic acid stimulus | response to cadmium ion	Publication:501721232|PMID:17376813 | Publication:1979|PMID:9839469 | Publication:501718564|PMID:16463103 | Publication:501718564|PMID:16463103 | Publication:501718564|PMID:16463103 | Publication:501718564|PMID:16463103 | Publication:501718564|PMID:16463103 | Publication:501718564|PMID:16463103 | Publication:501718564|PMID:16463103
TF_finder	Water Stress	AT4G17810	Growth in drought	14	-0.173776	2.43286		nucleic acid binding / transcription factor/ zinc ion binding		nucleic acid binding / transcription factor/ zinc ion binding; FUNCTIONS IN: transcription factor activity, zinc ion binding, nucleic acid binding; INVOLVED IN: regulation of transcription; LOCATED IN: intracellular; EXPRESSED IN: 8 plant structures; EXPRESSED DURING: 7 growth stages; CONTAINS InterPro DOMAIN/s: Zinc finger, C2H2-like (InterPro:IPR015880), Zinc finger, C2H2-type (InterPro:IPR0070…	GO:0005622	intracellular	AnalysisReference:501730468	GO:0003676 | GO:0003700 | GO:0008270	nucleic acid binding | transcription factor activity | zinc ion binding	Communication:501714663 | Publication:1345963|PMID:11118137 | Communication:501714663	GO:0045449	regulation of transcription	Publication:1345963|PMID:11118137
TF_finder	Water Stress	AT4G36540	Growth in drought	14	-0.160738	2.25033		BEE2 (BR Enhanced Expression 2); DNA binding / transcription factor		BR Enhanced Expression 2 (BEE2); FUNCTIONS IN: transcription factor activity, DNA binding; INVOLVED IN: regulation of transcription; LOCATED IN: nucleus; EXPRESSED IN: 21 plant structures; EXPRESSED DURING: 13 growth stages; CONTAINS InterPro DOMAIN/s: Basic helix-loop-helix dimerisation region bHLH (InterPro:IPR001092), WD40 repeat (InterPro:IPR001680), Helix-loop-helix DNA-binding (InterPro:IPR…	GO:0005634	nucleus	AnalysisReference:501730468	GO:0003677 | GO:0003700 | GO:0003700 | GO:0003700	DNA binding | transcription factor activity | transcription factor activity | transcription factor activity	Communication:501714663 | Communication:501714663 | Publication:1345963|PMID:11118137 | Publication:501705886|PMID:12679534	GO:0045449	regulation of transcription	Publication:1345963|PMID:11118137
TF_finder	Water Stress	AT5G46690	Growth in drought	14	-0.158947	2.22526		bHLH071 (beta HLH protein 71); DNA binding / transcription factor		beta HLH protein 71 (bHLH071); FUNCTIONS IN: transcription factor activity, DNA binding; INVOLVED IN: regulation of transcription; LOCATED IN: nucleus; EXPRESSED IN: 16 plant structures; EXPRESSED DURING: 13 growth stages; CONTAINS InterPro DOMAIN/s: Basic helix-loop-helix dimerisation region bHLH (InterPro:IPR001092), Helix-loop-helix DNA-binding (InterPro:IPR011598); BEST Arabidopsis thaliana p…	GO:0005634	nucleus	AnalysisReference:501730468	GO:0003677 | GO:0003700 | GO:0003700	DNA binding | transcription factor activity | transcription factor activity	Communication:501714663 | Publication:1345963|PMID:11118137 | Publication:501705886|PMID:12679534	GO:0045449	regulation of transcription	Publication:1345963|PMID:11118137
TF_finder	Water Stress	AT2G41940	Growth in drought	14	-0.158665	2.22131		ZFP8 (ZINC FINGER PROTEIN 8); nucleic acid binding / transcription factor/ zinc ion binding	Encodes a zinc finger protein containing only a single zinc finger.	ZINC FINGER PROTEIN 8 (ZFP8); FUNCTIONS IN: transcription factor activity, zinc ion binding, nucleic acid binding; INVOLVED IN: trichome differentiation, regulation of transcription; LOCATED IN: intracellular; EXPRESSED IN: 15 plant structures; EXPRESSED DURING: 13 growth stages; CONTAINS InterPro DOMAIN/s: Zinc finger, C2H2-like (InterPro:IPR015880), Zinc finger, C2H2-type (InterPro:IPR007087); …	GO:0005622	intracellular	AnalysisReference:501730468	GO:0003676 | GO:0003700 | GO:0008270	nucleic acid binding | transcription factor activity | zinc ion binding	Communication:501714663 | Publication:1345963|PMID:11118137 | Communication:501714663	GO:0010026 | GO:0045449	trichome differentiation | regulation of transcription	Publication:501721573|PMID:17507408 | Publication:1345963|PMID:11118137
TF_finder	Water Stress	AT1G76110	Growth in drought	14	-0.15177	2.12478		high mobility group (HMG1/2) family protein / ARID/BRIGHT DNA-binding domain-containing protein		high mobility group (HMG1/2) family protein / ARID/BRIGHT DNA-binding domain-containing protein; FUNCTIONS IN: transcription factor activity; INVOLVED IN: regulation of transcription; LOCATED IN: intracellular, nucleus; EXPRESSED IN: 20 plant structures; EXPRESSED DURING: 14 growth stages; CONTAINS InterPro DOMAIN/s: High mobility group, superfamily (InterPro:IPR009071), High mobility group, HMG1…	GO:0005622 | GO:0005634	intracellular | nucleus	AnalysisReference:501730468 | AnalysisReference:501730468	GO:0003700	transcription factor activity	Publication:1345963|PMID:11118137	GO:0045449	regulation of transcription	Publication:1345963|PMID:11118137
TF_finder	Water Stress	AT5G57180	Growth in drought	14	-0.146737	2.05432		CIA2 (CHLOROPLAST IMPORT APPARATUS 2); transcription regulator	Transcription regulator responsible for specific upregulation of the translocon genes atToc33 and atToc75 in leaves. Involved in protein import into chloroplast.	CHLOROPLAST IMPORT APPARATUS 2 (CIA2); FUNCTIONS IN: transcription regulator activity; INVOLVED IN: protein targeting to chloroplast; LOCATED IN: nucleus; EXPRESSED IN: 19 plant structures; EXPRESSED DURING: 12 growth stages; BEST Arabidopsis thaliana protein match is: CIL (TAIR:AT4G25990.2); Has 76 Blast hits to 55 proteins in 15 species: Archae - 0; Bacteria - 0; Metazoa - 5; Fungi - 6; Plants …	GO:0005634	nucleus	Publication:501683656|PMID:11549763	GO:0030528	transcription regulator activity	Publication:501683656|PMID:11549763	GO:0045036	protein targeting to chloroplast	Publication:501683656|PMID:11549763
TF_finder	Water Stress	AT2G16720	Growth in drought	14	0.0653245	0.914542	Positive	MYB7 (MYB DOMAIN PROTEIN 7); DNA binding / transcription factor	Encodes a member of MYB3R- and R2R3- type MYB- encoding genes	MYB DOMAIN PROTEIN 7 (MYB7); FUNCTIONS IN: transcription factor activity, DNA binding; INVOLVED IN: in 8 processes; EXPRESSED IN: 18 plant structures; EXPRESSED DURING: 8 growth stages; CONTAINS InterPro DOMAIN/s: SANT, DNA-binding (InterPro:IPR001005), Homeodomain-like (InterPro:IPR009057), Myb, DNA-binding (InterPro:IPR014778), Myb-type HTH DNA-binding domain (InterPro:IPR017930), Homeodomain-r…				GO:0003677 | GO:0003700	DNA binding | transcription factor activity	Communication:501714663 | Publication:1345963|PMID:11118137	GO:0006355 | GO:0009651 | GO:0009723 | GO:0009737 | GO:0009739 | GO:0009751 | GO:0009753 | GO:0046686	regulation of transcription, DNA-dependent | response to salt stress | response to ethylene stimulus | response to abscisic acid stimulus | response to gibberellin stimulus | response to salicylic acid stimulus | response to jasmonic acid stimulus | response to cadmium ion	Publication:1979|PMID:9839469 | Publication:501718564|PMID:16463103 | Publication:501718564|PMID:16463103 | Publication:501718564|PMID:16463103 | Publication:501718564|PMID:16463103 | Publication:501718564|PMID:16463103 | Publication:501718564|PMID:16463103 | Publication:501718564|PMID:16463103
TF_finder	Water Stress	AT2G18300	Growth in drought	13	-0.213081	2.77006		basic helix-loop-helix (bHLH) family protein		basic helix-loop-helix (bHLH) family protein; FUNCTIONS IN: transcription factor activity; INVOLVED IN: response to cytokinin stimulus, regulation of transcription; LOCATED IN: nucleus; EXPRESSED IN: 13 plant structures; EXPRESSED DURING: 8 growth stages; CONTAINS InterPro DOMAIN/s: Basic helix-loop-helix dimerisation region bHLH (InterPro:IPR001092), Helix-loop-helix DNA-binding (InterPro:IPR011…	GO:0005634	nucleus	AnalysisReference:501730468	GO:0003700 | GO:0003700	transcription factor activity | transcription factor activity	Publication:1345963|PMID:11118137 | Publication:501705886|PMID:12679534	GO:0009735 | GO:0045449	response to cytokinin stimulus | regulation of transcription	Publication:501717764|PMID:16212609 | Publication:1345963|PMID:11118137
TF_finder	Water Stress	AT4G14540	Growth in drought	13	-0.196092	2.5492		NF-YB3 (NUCLEAR FACTOR Y, SUBUNIT B3); transcription factor		NUCLEAR FACTOR Y, SUBUNIT B3 (NF-YB3); FUNCTIONS IN: transcription factor activity; INVOLVED IN: regulation of transcription, DNA-dependent; LOCATED IN: nucleus, intracellular; EXPRESSED IN: 21 plant structures; EXPRESSED DURING: 13 growth stages; CONTAINS InterPro DOMAIN/s: Transcription factor, CBFA/NFYB, DNA topoisomerase (InterPro:IPR003957), Transcription factor CBF/NF-Y/archaeal histone (In…	GO:0005622 | GO:0005634	intracellular | nucleus	AnalysisReference:501730468 | AnalysisReference:501730468	GO:0003700	transcription factor activity	Publication:1345963|PMID:11118137	GO:0006355	regulation of transcription, DNA-dependent	AnalysisReference:501730468
TF_finder	Water Stress	AT2G21530	Growth in drought	13	-0.166467	2.16408		forkhead-associated domain-containing protein / FHA domain-containing protein		forkhead-associated domain-containing protein / FHA domain-containing protein; INVOLVED IN: biological_process unknown; LOCATED IN: chloroplast thylakoid membrane, chloroplast stroma, chloroplast; EXPRESSED IN: guard cell; CONTAINS InterPro DOMAIN/s: SMAD/FHA domain (InterPro:IPR008984), Forkhead-associated (InterPro:IPR000253); Has 272 Blast hits to 268 proteins in 85 species: Archae - 10; Bacte…	GO:0009507 | GO:0009535 | GO:0009570	chloroplast | chloroplast thylakoid membrane | chloroplast stroma	Publication:501724486|PMID:18431481 | Publication:501713005|PMID:15322131 | Publication:501727324|PMID:18633119				GO:0008150	biological_process	Communication:1345790
TF_finder	Water Stress	AT5G60970	Growth in drought	13	-0.160388	2.08505		TCP5 (TEOSINTE BRANCHED1, CYCLOIDEA AND PCF TRANSCRIPTION FACTOR 5); transcription factor	TCP gene involved in heterochronic control of leaf differentiation.	TEOSINTE BRANCHED1, CYCLOIDEA AND PCF TRANSCRIPTION FACTOR 5 (TCP5); FUNCTIONS IN: transcription factor activity; INVOLVED IN: cell differentiation, positive regulation of development, heterochronic, leaf morphogenesis, regulation of transcription; LOCATED IN: cellular_component unknown; EXPRESSED IN: 13 plant structures; EXPRESSED DURING: 8 growth stages; CONTAINS InterPro DOMAIN/s: Transcriptio…	GO:0005575	cellular_component	Communication:1345790	GO:0003700 | GO:0003700	transcription factor activity | transcription factor activity	Communication:501714663 | Publication:1345963|PMID:11118137	GO:0009965 | GO:0030154 | GO:0045449 | GO:0045962	leaf morphogenesis | cell differentiation | regulation of transcription | "positive regulation of development, heterochronic"	Publication:501728682|PMID:18805992 | Publication:501728682|PMID:18805992 | Publication:1345963|PMID:11118137 | Publication:501728682|PMID:18805992
TF_finder	Water Stress	AT5G56860	Growth in drought	13	-0.132463	1.72202	Positive	GNC (GATA, nitrate-inducible, carbon metabolism-involved); transcription factor		GATA, nitrate-inducible, carbon metabolism-involved (GNC); FUNCTIONS IN: transcription factor activity; INVOLVED IN: glucose mediated signaling, regulation of nitrogen compound metabolic process; LOCATED IN: nucleus; EXPRESSED IN: 18 plant structures; EXPRESSED DURING: 12 growth stages; CONTAINS InterPro DOMAIN/s: Zinc finger, NHR/GATA-type (InterPro:IPR013088), Zinc finger, GATA-type (InterPro:I…	GO:0005634	nucleus	AnalysisReference:501730468	GO:0003700 | GO:0003700	transcription factor activity | transcription factor activity	Communication:501714663 | Publication:1345963|PMID:11118137	GO:0010255 | GO:0010255 | GO:0051171 | GO:0051171	glucose mediated signaling | glucose mediated signaling | regulation of nitrogen compound metabolic process | regulation of nitrogen compound metabolic process	Publication:501717963|PMID:16262716 | Publication:501717963|PMID:16262716 | Publication:501717963|PMID:16262716 | Publication:501717963|PMID:16262716
TF_finder	Water Stress	AT1G22590	Growth in drought	13	-0.12705	1.65164		MADS-box family protein		AGAMOUS-LIKE 87 (AGL87); FUNCTIONS IN: transcription factor activity; INVOLVED IN: regulation of transcription; LOCATED IN: nucleus; EXPRESSED IN: 19 plant structures; EXPRESSED DURING: 13 growth stages; CONTAINS InterPro DOMAIN/s: Transcription factor, MADS-box (InterPro:IPR002100); BEST Arabidopsis thaliana protein match is: AGL80 (AGAMOUS-LIKE 80); DNA binding / transcription factor (TAIR:AT5G…	GO:0005634	nucleus	AnalysisReference:501730468	GO:0003700 | GO:0003700	transcription factor activity | transcription factor activity	Publication:1345963|PMID:11118137 | Publication:501707748|PMID:12837945	GO:0045449	regulation of transcription	Publication:1345963|PMID:11118137
TF_finder	Water Stress	AT5G24930	Growth in drought	13	-0.089867	1.16827		zinc finger (B-box type) family protein		zinc finger (B-box type) family protein; FUNCTIONS IN: transcription factor activity, zinc ion binding; INVOLVED IN: regulation of transcription; LOCATED IN: intracellular, chloroplast; EXPRESSED IN: 21 plant structures; EXPRESSED DURING: 13 growth stages; CONTAINS InterPro DOMAIN/s: CCT domain (InterPro:IPR010402), Zinc finger, B-box (InterPro:IPR000315); BEST Arabidopsis thaliana protein match …	GO:0005622 | GO:0009507	intracellular | chloroplast	AnalysisReference:501730468 | AnalysisReference:501730133	GO:0003700 | GO:0008270	transcription factor activity | zinc ion binding	Publication:1345963|PMID:11118137 | Communication:501714663	GO:0045449	regulation of transcription	Publication:1345963|PMID:11118137
TF_finder	Water Stress	AT4G11880	Growth in drought	13	0.0884958	1.15045		AGL14 (agamous-like 14); DNA binding / transcription factor	AGL12, AGL14, and AGL17 are all preferentially expressed in root tissues and therefore represent the only characterized MADS box genes expressed in roots.	agamous-like 14 (AGL14); FUNCTIONS IN: transcription factor activity, DNA binding; INVOLVED IN: regulation of transcription, DNA-dependent; LOCATED IN: nucleus; EXPRESSED IN: root; CONTAINS InterPro DOMAIN/s: Transcription factor, MADS-box (InterPro:IPR002100), Transcription factor, K-box (InterPro:IPR002487); BEST Arabidopsis thaliana protein match is: AGL19 (AGAMOUS-LIKE 19); transcription fact…	GO:0005634	nucleus	AnalysisReference:501730468	GO:0003677 | GO:0003700 | GO:0003700 | GO:0003700	DNA binding | transcription factor activity | transcription factor activity | transcription factor activity	Communication:501714663 | Communication:501714663 | Publication:1345963|PMID:11118137 | Publication:501707748|PMID:12837945	GO:0006355	regulation of transcription, DNA-dependent	AnalysisReference:501730468
TF_finder	Water Stress	AT1G08810	Growth in drought	12	-0.176301	2.11562		MYB60 (myb domain protein 60); DNA binding / transcription factor	putative transcription factor of the R2R3-MYB gene family. Transcript increases under conditions that promote stomatal opening (white and blue light, abi1-1 mutation) and decreases under conditions that trigger stomatal closure (ABA, desiccation, darkness), with the exception of elevated CO2. Expressed exclusively in guard cells of all tissues. It is required for light-induced opening of stomata.…	myb domain protein 60 (MYB60); FUNCTIONS IN: transcription factor activity, DNA binding; INVOLVED IN: in 12 processes; EXPRESSED IN: 19 plant structures; EXPRESSED DURING: 10 growth stages; CONTAINS InterPro DOMAIN/s: Homeodomain-like (InterPro:IPR009057), Myb-type HTH DNA-binding domain (InterPro:IPR017930), Homeodomain-related (InterPro:IPR012287), Myb transcription factor (InterPro:IPR015495);…				GO:0003677 | GO:0003700 | GO:0003700 | GO:0003700	DNA binding | transcription factor activity | transcription factor activity | transcription factor activity	Communication:501714663 | Publication:501717339|PMID:16005291 | Publication:501717339|PMID:16005291 | Publication:1345963|PMID:11118137	GO:0006355 | GO:0009414 | GO:0009416 | GO:0009651 | GO:0009723 | GO:0009733 | GO:0009737 | GO:0009739 | GO:0009751 | GO:0009753 | GO:0010118 | GO:0046686	regulation of transcription, DNA-dependent | response to water deprivation | response to light stimulus | response to salt stress | response to ethylene stimulus | response to auxin stimulus | response to abscisic acid stimulus | response to gibberellin stimulus | response to salicylic acid stimulus | response to jasmonic acid stimulus | stomatal movement | response to cadmium ion	Publication:1979|PMID:9839469 | Publication:501717339|PMID:16005291 | Publication:501717339|PMID:16005291 | Publication:501718564|PMID:16463103 | Publication:501718564|PMID:16463103 | Publication:501718564|PMID:16463103 | Publication:501717339|PMID:16005291 | Publication:501718564|PMID:16463103 | Publication:501718564|PMID:16463103 | Publication:501718564|PMID:16463103 | Publication:501717339|PMI…
TF_finder	Water Stress	AT1G68520	Growth in drought	12	-0.162933	1.9552		zinc finger (B-box type) family protein		zinc finger (B-box type) family protein; FUNCTIONS IN: transcription factor activity, zinc ion binding; INVOLVED IN: regulation of transcription; LOCATED IN: intracellular; EXPRESSED IN: 21 plant structures; EXPRESSED DURING: 13 growth stages; CONTAINS InterPro DOMAIN/s: CCT domain (InterPro:IPR010402), Zinc finger, B-box (InterPro:IPR000315); BEST Arabidopsis thaliana protein match is: zinc fing…	GO:0005622	intracellular	AnalysisReference:501730468	GO:0003700 | GO:0008270	transcription factor activity | zinc ion binding	Publication:1345963|PMID:11118137 | Communication:501714663	GO:0045449	regulation of transcription	Publication:1345963|PMID:11118137
TF_finder	Water Stress	AT5G14260	Growth in drought	12	-0.157371	1.88845		SET domain-containing protein		SET domain-containing protein; FUNCTIONS IN: molecular_function unknown; INVOLVED IN: biological_process unknown; LOCATED IN: chloroplast; EXPRESSED IN: 23 plant structures; EXPRESSED DURING: 13 growth stages; CONTAINS InterPro DOMAIN/s: SET (InterPro:IPR001214), Rubisco LSMT substrate-binding (InterPro:IPR015353); BEST Arabidopsis thaliana protein match is: SET domain-containing protein (TAIR:AT…	GO:0009507	chloroplast	Publication:501724486|PMID:18431481	GO:0003674	molecular_function	Communication:501683652	GO:0008150	biological_process	Communication:501683652
TF_finder	Water Stress	AT2G23760	Growth in drought	12	-0.115467	1.3856		BLH4 (BEL1-LIKE HOMEODOMAIN 4); DNA binding / transcription factor	Encodes a member of the BEL family of homeodomain proteins. Plants doubly mutant for saw1/saw2 (blh2/blh4) have serrated leaves. BP is expressed in the serrated leaves, therefore saw2 and saw1 may act redundantly to repress BP in leaves.	BEL1-LIKE HOMEODOMAIN 4 (BLH4); FUNCTIONS IN: transcription factor activity, DNA binding; INVOLVED IN: leaf morphogenesis; LOCATED IN: nucleus; EXPRESSED IN: 24 plant structures; EXPRESSED DURING: 12 growth stages; CONTAINS InterPro DOMAIN/s: Homeobox, conserved site (InterPro:IPR017970), Homeobox (InterPro:IPR001356), Homeodomain-like (InterPro:IPR009057), POX (InterPro:IPR006563), Homeodomain-r…	GO:0005634	nucleus	AnalysisReference:501730468	GO:0003677 | GO:0003700	DNA binding | transcription factor activity	Communication:501714663 | Publication:1345963|PMID:11118137	GO:0006499 | GO:0009965	N-terminal protein myristoylation | leaf morphogenesis	Publication:501710157|PMID:12912986 | Publication:501723148|PMID:17873098
TF_finder	Water Stress	AT2G01760	Growth in drought	12	-0.101596	1.21915	Positive	ARR14 (ARABIDOPSIS RESPONSE REGULATOR 14); transcription factor/ two-component response regulator	member of Response Regulator: B- Type	ARABIDOPSIS RESPONSE REGULATOR 14 (ARR14); FUNCTIONS IN: transcription factor activity, two-component response regulator activity; INVOLVED IN: cytokinin mediated signaling; EXPRESSED IN: 22 plant structures; EXPRESSED DURING: 13 growth stages; CONTAINS InterPro DOMAIN/s: Response regulator, plant B-type (InterPro:IPR017053), Myb-like DNA-binding region, SHAQKYF class (InterPro:IPR006447), CheY-l…				GO:0000156 | GO:0000156 | GO:0000156 | GO:0000156 | GO:0003700	two-component response regulator activity | two-component response regulator activity | two-component response regulator activity | two-component response regulator activity | transcription factor activity	Communication:501714663 | Publication:501680564|PMID:11574878 | Communication:1675000 | Publication:501681565|PMID:12068096 | Publication:1345963|PMID:11118137	GO:0009736	cytokinin mediated signaling	Publication:501681565|PMID:12068096
TF_finder	Water Stress	AT2G45190	Growth in drought	12	-0.0915995	1.09919	Positive	AFO (ABNORMAL FLORAL ORGANS); protein binding / transcription factor/ transcription regulator	Encodes a member of the YABBY family of transcriptional regulators that is involved in abaxial cell type specification in leaves and fruits. YAB1 acts in a non-cell autonomous fashion within the meristem to affect phyllotactic patterning. The non-autonomous effect on the central region of the meristem is mediated through the activity if Lateral Suppressor (LAS).	ABNORMAL FLORAL ORGANS (AFO); FUNCTIONS IN: protein binding, transcription factor activity, transcription regulator activity; INVOLVED IN: in 7 processes; LOCATED IN: nucleus; EXPRESSED IN: 17 plant structures; EXPRESSED DURING: 11 growth stages; CONTAINS InterPro DOMAIN/s: High mobility group, superfamily (InterPro:IPR009071), YABBY protein (InterPro:IPR006780); BEST Arabidopsis thaliana protein…	GO:0005634	nucleus	Publication:1529|PMID:10323860	GO:0003700 | GO:0003700 | GO:0005515 | GO:0030528	transcription factor activity | transcription factor activity | protein binding | transcription regulator activity	Communication:501714663 | Publication:1345963|PMID:11118137 | Publication:501713074|PMID:15299139 | Publication:1529|PMID:10323860	GO:0009909 | GO:0009933 | GO:0009944 | GO:0010154 | GO:0010158 | GO:0010159 | GO:0045165	regulation of flower development | meristem structural organization | polarity specification of adaxial/abaxial axis | fruit development | abaxial cell fate specification | specification of organ position | cell fate commitment	Publication:1510|PMID:10331982 | Publication:1887|PMID:9878633 | Communication:501714663 | Publication:501717659|PMID:16192305 | Publication:501717659|PMID:16192305 | Publication:501724773|PMID:18469164 | Publication:1887|PMID:9878633
TF_finder	Water Stress	AT1G53160	Growth in drought	12	-0.0908968	1.09076		SPL4 (SQUAMOSA PROMOTER BINDING PROTEIN-LIKE 4); DNA binding / transcription factor	Encodes a member of the SPL (squamosa-promoter binding protein-like)gene family, a novel gene family encoding DNA binding proteins and putative transcription factors. Contains the SBP-box, which encodes the SBP-domain, required and sufficient for interaction with DNA. It is involved in regulation of flowering and vegetative phase change. Its temporal expression is regulated by the microRNA miR156…	SQUAMOSA PROMOTER BINDING PROTEIN-LIKE 4 (SPL4); FUNCTIONS IN: transcription factor activity, DNA binding; INVOLVED IN: regulation of vegetative phase change, regulation of transcription; LOCATED IN: nucleus; EXPRESSED IN: 22 plant structures; EXPRESSED DURING: 13 growth stages; CONTAINS InterPro DOMAIN/s: Squamosa promoter-binding protein (InterPro:IPR017238), Transcription factor, SBP-box (Inte…	GO:0005634 | GO:0005634	nucleus | nucleus	AnalysisReference:501730468 | Communication:501714663	GO:0003677 | GO:0003700	DNA binding | transcription factor activity	Communication:501714663 | Publication:1345963|PMID:11118137	GO:0010321 | GO:0045449	regulation of vegetative phase change | regulation of transcription	Publication:501719725|PMID:16914499 | Publication:1345963|PMID:11118137
TF_finder	Water Stress	AT4G37730	Growth in drought	12	0.0846177	1.01541		AtbZIP7 (Arabidopsis thaliana basic leucine-zipper 7); DNA binding / transcription factor		Arabidopsis thaliana basic leucine-zipper 7 (AtbZIP7); FUNCTIONS IN: transcription factor activity, DNA binding; INVOLVED IN: regulation of transcription, DNA-dependent; LOCATED IN: nucleus; EXPRESSED IN: 19 plant structures; EXPRESSED DURING: 7 growth stages; CONTAINS InterPro DOMAIN/s: Basic-leucine zipper (bZIP) transcription factor (InterPro:IPR004827), bZIP transcription factor, bZIP-1 (Inte…	GO:0005634	nucleus	AnalysisReference:501730468	GO:0003677 | GO:0003700 | GO:0003700 | GO:0003700	DNA binding | transcription factor activity | transcription factor activity | transcription factor activity	Communication:501714663 | Communication:501714663 | Publication:1345963|PMID:11118137 | Publication:1547369|PMID:11906833	GO:0006355 | GO:0006355	regulation of transcription, DNA-dependent | "regulation of transcription, DNA-dependent"	Communication:501714663 | AnalysisReference:501730468
TF_finder	Water Stress	AT1G49010	Growth in drought	12	-0.0511836	0.614204		myb family transcription factor		myb family transcription factor; FUNCTIONS IN: transcription factor activity, DNA binding; INVOLVED IN: in 6 processes; EXPRESSED IN: 22 plant structures; EXPRESSED DURING: 13 growth stages; CONTAINS InterPro DOMAIN/s: Molecular chaperone, heat shock protein, Hsp40, DnaJ (InterPro:IPR015609), SANT, eukarya (InterPro:IPR017884), Myb-like DNA-binding region, SHAQKYF class (InterPro:IPR006447), SANT…				GO:0003677 | GO:0003700	DNA binding | transcription factor activity	Communication:501714663 | Publication:1345963|PMID:11118137	GO:0009651 | GO:0009733 | GO:0009739 | GO:0009751 | GO:0009753 | GO:0046686	response to salt stress | response to auxin stimulus | response to gibberellin stimulus | response to salicylic acid stimulus | response to jasmonic acid stimulus | response to cadmium ion	Publication:501718564|PMID:16463103 | Publication:501718564|PMID:16463103 | Publication:501718564|PMID:16463103 | Publication:501718564|PMID:16463103 | Publication:501718564|PMID:16463103 | Publication:501718564|PMID:16463103
TF_finder	Water Stress	AT1G69690	Growth in drought	11	-0.128734	1.41607		TCP family transcription factor, putative		TCP family transcription factor, putative; FUNCTIONS IN: transcription factor activity; INVOLVED IN: regulation of transcription; LOCATED IN: chloroplast; EXPRESSED IN: 22 plant structures; EXPRESSED DURING: 13 growth stages; CONTAINS InterPro DOMAIN/s: Transcription factor, TCP (InterPro:IPR005333), Transcription factor TCP subgroup (InterPro:IPR017887); BEST Arabidopsis thaliana protein match i…	GO:0009507	chloroplast	AnalysisReference:501730133	GO:0003700 | GO:0003700	transcription factor activity | transcription factor activity	Communication:501714663 | Publication:1345963|PMID:11118137	GO:0045449	regulation of transcription	Publication:1345963|PMID:11118137
TF_finder	Water Stress	AT3G25790	Growth in drought	11	0.103354	1.1369		myb family transcription factor		myb family transcription factor; FUNCTIONS IN: transcription factor activity, DNA binding; INVOLVED IN: regulation of transcription; EXPRESSED IN: hypocotyl, root; CONTAINS InterPro DOMAIN/s: Homeodomain-like (InterPro:IPR009057), Myb, DNA-binding (InterPro:IPR014778), Myb-type HTH DNA-binding domain (InterPro:IPR017930), Myb-like DNA-binding region, SHAQKYF class (InterPro:IPR006447), Homeodomai…				GO:0003677 | GO:0003700	DNA binding | transcription factor activity	Publication:1345963|PMID:11118137 | Publication:1345963|PMID:11118137	GO:0045449	regulation of transcription	Publication:1345963|PMID:11118137
TF_finder	Water Stress	AT5G44190	Growth in drought	11	-0.0881222	0.969344	Positive	GLK2 (GOLDEN2-LIKE 2); DNA binding / transcription factor/ transcription regulator	Encodes GLK2, Golden2-like 2, one of a pair of partially redundant nuclear transcription factors that regulate chloroplast development in a cell-autonomous manner. GLK1, Golden2-like 1, is encoded by At2g20570. GLK1 and GLK2 regulate the expression of the photosynthetic apparatus.	GOLDEN2-LIKE 2 (GLK2); FUNCTIONS IN: transcription factor activity, transcription regulator activity, DNA binding; INVOLVED IN: chloroplast organization, positive regulation of transcription, negative regulation of flower development; LOCATED IN: nucleus; EXPRESSED IN: 23 plant structures; EXPRESSED DURING: 13 growth stages; CONTAINS InterPro DOMAIN/s: Homeodomain-like (InterPro:IPR009057), Myb, …	GO:0005634	nucleus	Communication:501714663	GO:0003677 | GO:0003700 | GO:0030528	DNA binding | transcription factor activity | transcription regulator activity	Communication:501714663 | Publication:1345963|PMID:11118137 | Publication:501681953|PMID:11828027	GO:0009658 | GO:0009910 | GO:0010380 | GO:0043193 | GO:0043193	chloroplast organization | negative regulation of flower development | regulation of chlorophyll biosynthetic process | positive regulation of gene-specific transcription | positive regulation of gene-specific transcription	Publication:501727284|PMID:18643989 | Publication:501727284|PMID:18643989 | Publication:501730198|PMID:19376934 | Publication:501730198|PMID:19376934 | Publication:501681953|PMID:11828027
TF_finder	Water Stress	AT2G31070	Growth in drought	11	-0.0881195	0.969314		TCP10 (TCP DOMAIN PROTEIN 10); transcription factor	TCP family protein involved in heterchronic regulation of leaf differentiation.	TCP DOMAIN PROTEIN 10 (TCP10); FUNCTIONS IN: transcription factor activity; INVOLVED IN: cell differentiation, positive regulation of development, heterochronic, leaf development, leaf morphogenesis, regulation of transcription; LOCATED IN: cellular_component unknown; EXPRESSED IN: 23 plant structures; EXPRESSED DURING: 13 growth stages; CONTAINS InterPro DOMAIN/s: Transcription factor, TCP (Inte…	GO:0005575	cellular_component	Communication:1345790	GO:0003700 | GO:0003700	transcription factor activity | transcription factor activity	Communication:501714663 | Publication:1345963|PMID:11118137	GO:0009965 | GO:0030154 | GO:0045449 | GO:0045962 | GO:0048366	leaf morphogenesis | cell differentiation | regulation of transcription | "positive regulation of development, heterochronic" | leaf development	Publication:501728682|PMID:18805992 | Publication:501728682|PMID:18805992 | Publication:1345963|PMID:11118137 | Publication:501728682|PMID:18805992 | Publication:501717683|PMID:16169896
TF_finder	Water Stress	AT5G14750	Growth in drought	11	0.0773516	0.850868		ATMYB66 (MYB DOMAIN PROTEIN 66); DNA binding / protein binding / transcription factor/ transcription regulator	Encodes a MyB-related protein containing R2 and R3 repeats, involved in root and hypocotyl epidermal cell fate determination. Loss of function mutations make extra root hairs. Nuclear localized protein is a positive regulator for expression of CAPRICE (CPC).	MYB DOMAIN PROTEIN 66 (ATMYB66); FUNCTIONS IN: protein binding, transcription factor activity, transcription regulator activity, DNA binding; INVOLVED IN: cell fate commitment, regulation of transcription, DNA-dependent; LOCATED IN: nucleus; EXPRESSED IN: 8 plant structures; CONTAINS InterPro DOMAIN/s: SANT, DNA-binding (InterPro:IPR001005), Homeodomain-like (InterPro:IPR009057), Myb, DNA-binding…	GO:0005634 | GO:0005634	nucleus | nucleus	Publication:501717942|PMID:16207757 | Publication:501718991|PMID:16581911	GO:0003677 | GO:0003677 | GO:0003700 | GO:0005515 | GO:0030528	DNA binding | DNA binding | transcription factor activity | protein binding | transcription regulator activity	Communication:501714663 | Publication:501717942|PMID:16207757 | Publication:1345963|PMID:11118137 | Publication:937|PMID:10589676 | Publication:937|PMID:10589676	GO:0006355 | GO:0045165	regulation of transcription, DNA-dependent | cell fate commitment	Communication:501714663 | Publication:937|PMID:10589676
TF_finder	Water Stress	AT3G50750	Growth in drought	11	-0.0772345	0.84958	Positive	brassinosteroid signalling positive regulator-related		brassinosteroid signalling positive regulator-related; FUNCTIONS IN: transcription regulator activity; INVOLVED IN: biological_process unknown; LOCATED IN: vacuole; EXPRESSED IN: 17 plant structures; EXPRESSED DURING: 12 growth stages; CONTAINS InterPro DOMAIN/s: BZR1, transcriptional repressor (InterPro:IPR008540); BEST Arabidopsis thaliana protein match is: BZR1 (BRASSINAZOLE-RESISTANT 1); DNA …	GO:0005773	vacuole	Publication:501714874|PMID:15539469	GO:0030528	transcription regulator activity	Publication:501707644|PMID:11970900	GO:0008150	biological_process	Communication:1345790
TF_finder	Water Stress	AT5G54630	Growth in drought	10	-0.166776	1.66776		zinc finger protein-related		zinc finger protein-related; FUNCTIONS IN: transcription factor activity; INVOLVED IN: regulation of transcription; LOCATED IN: intracellular; EXPRESSED IN: 21 plant structures; EXPRESSED DURING: 13 growth stages; CONTAINS InterPro DOMAIN/s: Zinc finger, C2H2-like (InterPro:IPR015880), Zinc finger, C2H2-type (InterPro:IPR007087); BEST Arabidopsis thaliana protein match is: zinc finger (C2H2 type)…	GO:0005622	intracellular	AnalysisReference:501730468	GO:0003700	transcription factor activity	Publication:1345963|PMID:11118137	GO:0045449	regulation of transcription	Publication:1345963|PMID:11118137
TF_finder	Water Stress	AT3G15030	Growth in drought	10	-0.139635	1.39635	Positive	TCP4 (TCP family transcription factor 4); transcription factor	Arabidopsis thaliana TCP family transcription factor. Regulated by miR319. Involved in heterchronic regulation of leaf differentiation.	TCP family transcription factor 4 (TCP4); FUNCTIONS IN: transcription factor activity; INVOLVED IN: in 6 processes; LOCATED IN: cellular_component unknown; EXPRESSED IN: 19 plant structures; EXPRESSED DURING: 12 growth stages; CONTAINS InterPro DOMAIN/s: Transcription factor, TCP (InterPro:IPR005333), Transcription factor TCP subgroup (InterPro:IPR017887); BEST Arabidopsis thaliana protein match …	GO:0005575	cellular_component	Communication:1345790	GO:0003700 | GO:0003700	transcription factor activity | transcription factor activity	Communication:501714663 | Publication:1345963|PMID:11118137	GO:0009793 | GO:0009965 | GO:0030154 | GO:0045449 | GO:0045962 | GO:0048366	embryonic development ending in seed dormancy | leaf morphogenesis | cell differentiation | regulation of transcription | "positive regulation of development, heterochronic" | leaf development	Publication:501714637|PMID:15634699 | Publication:501728682|PMID:18805992 | Publication:501728682|PMID:18805992 | Publication:1345963|PMID:11118137 | Publication:501728682|PMID:18805992 | Publication:501717683|PMID:16169896
TF_finder	Water Stress	AT2G41070	Growth in drought	10	0.100248	1.00248	Positive	EEL (ENHANCED EM LEVEL); DNA binding / transcription factor	Transcription factor homologous to ABI5. Regulates AtEm1 expression by binding directly at the AtEm1 promoter. Located in the nucleus and expressed during seed maturation in the cotyledons and later in the whole embryo.	ENHANCED EM LEVEL (EEL); FUNCTIONS IN: transcription factor activity, DNA binding; INVOLVED IN: abscisic acid mediated signaling, regulation of transcription, DNA-dependent; LOCATED IN: nucleus; EXPRESSED IN: 16 plant structures; EXPRESSED DURING: 4 anthesis, F mature embryo stage, petal differentiation and expansion stage, D bilateral stage, E expanded cotyledon stage; CONTAINS InterPro DOMAIN/s…	GO:0005634 | GO:0005634	nucleus | nucleus	Publication:501681505|PMID:0012084834 | Publication:501714470|PMID:15642716	GO:0003677 | GO:0003677 | GO:0003700 | GO:0003700 | GO:0003700 | GO:0003700	DNA binding | DNA binding | transcription factor activity | transcription factor activity | transcription factor activity | transcription factor activity	Publication:501681505|PMID:0012084834 | Communication:501714663 | Communication:501714663 | Publication:501681505|PMID:0012084834 | Publication:1345963|PMID:11118137 | Publication:1547369|PMID:11906833	GO:0006355 | GO:0009738	regulation of transcription, DNA-dependent | abscisic acid mediated signaling	Communication:501714663 | Publication:501681505|PMID:0012084834
TF_finder	Water Stress	AT2G24790	Growth in drought	10	-0.0873063	0.873063	Positive	COL3 (CONSTANS-LIKE 3); protein binding / transcription factor/ zinc ion binding	Positive regulator of photomorphogenesis that acts downstream of COP1 but can promote lateral root development independently of COP1 and also function as a daylength-sensitive regulator of shoot branching.	CONSTANS-LIKE 3 (COL3); FUNCTIONS IN: protein binding, transcription factor activity, zinc ion binding; INVOLVED IN: red light signaling pathway, regulation of photomorphogenesis; LOCATED IN: nucleus; EXPRESSED IN: 22 plant structures; EXPRESSED DURING: 13 growth stages; CONTAINS InterPro DOMAIN/s: Zinc finger, B-box (InterPro:IPR000315); BEST Arabidopsis thaliana protein match is: zinc finger (B…	GO:0005634	nucleus	Publication:501718257|PMID:16339850	GO:0003700 | GO:0005515 | GO:0008270	transcription factor activity | protein binding | zinc ion binding	Publication:1345963|PMID:11118137 | Publication:501718257|PMID:16339850 | Communication:501714663	GO:0010099 | GO:0010161	regulation of photomorphogenesis | red light signaling pathway	Publication:501718257|PMID:16339850 | Publication:501718257|PMID:16339850
TF_finder	Water Stress	AT4G36870	Growth in drought	10	-0.0488133	0.488133	Positive	BLH2 (BEL1-LIKE HOMEODOMAIN 2); DNA binding / transcription factor	Encodes a member of the BEL family of homeodomain proteins. Plants doubly mutant for saw1/saw2 (blh2/blh4) have serrated leaves. BP is expressed in the serrated leaves, therefore saw1/saw1 may act redundantly to repress BP in leaves.	BEL1-LIKE HOMEODOMAIN 2 (BLH2); FUNCTIONS IN: transcription factor activity, DNA binding; INVOLVED IN: leaf morphogenesis; LOCATED IN: nucleus; EXPRESSED IN: 22 plant structures; EXPRESSED DURING: 12 growth stages; CONTAINS InterPro DOMAIN/s: Homeobox (InterPro:IPR001356), Homeodomain-like (InterPro:IPR009057), POX (InterPro:IPR006563), Homeodomain-related (InterPro:IPR012287); BEST Arabidopsis t…	GO:0005634	nucleus	AnalysisReference:501730468	GO:0003677 | GO:0003700	DNA binding | transcription factor activity	Communication:501714663 | Publication:1345963|PMID:11118137	GO:0009965	leaf morphogenesis	Publication:501723148|PMID:17873098
TF_finder	Water Stress	AT2G33810	Growth in drought	9	-0.135773	1.22196		SPL3 (SQUAMOSA PROMOTER BINDING PROTEIN-LIKE 3); DNA binding / transcription factor	Encodes a member of the SPL (squamosa-promoter binding protein-like)gene family, a novel gene family encoding DNA binding proteins and putative transcription factors. Contains the SBP-box, which encodes the SBP-domain, required and sufficient for interaction with DNA. It binds DNA, may directly regulate AP1, and is involved in regulation of flowering and vegetative phase change. Its temporal expr…	SQUAMOSA PROMOTER BINDING PROTEIN-LIKE 3 (SPL3); FUNCTIONS IN: transcription factor activity, DNA binding; INVOLVED IN: flower development, inflorescence development, regulation of vegetative phase change, positive regulation of flower development; LOCATED IN: nucleus; EXPRESSED IN: 20 plant structures; EXPRESSED DURING: 13 growth stages; CONTAINS InterPro DOMAIN/s: Squamosa promoter-binding prot…	GO:0005634	nucleus	Publication:3069|PMID:9301089	GO:0003677 | GO:0003700 | GO:0003700 | GO:0003700	DNA binding | transcription factor activity | transcription factor activity | transcription factor activity	Publication:3069|PMID:9301089 | Publication:3069|PMID:9301089 | Publication:1345963|PMID:11118137 | Publication:3069|PMID:9301089	GO:0009908 | GO:0009911 | GO:0010229 | GO:0010321	flower development | positive regulation of flower development | inflorescence development | regulation of vegetative phase change	Publication:3069|PMID:9301089 | Publication:3069|PMID:9301089 | Publication:501720814|PMID:17217458 | Publication:501719725|PMID:16914499
TF_finder	Water Stress	AT3G57800	Growth in drought	9	-0.129686	1.16718		basic helix-loop-helix (bHLH) family protein		basic helix-loop-helix (bHLH) family protein; FUNCTIONS IN: transcription factor activity, DNA binding; INVOLVED IN: regulation of transcription; LOCATED IN: nucleus; EXPRESSED IN: 21 plant structures; EXPRESSED DURING: 13 growth stages; CONTAINS InterPro DOMAIN/s: Basic helix-loop-helix dimerisation region bHLH (InterPro:IPR001092), Helix-loop-helix DNA-binding (InterPro:IPR011598); BEST Arabido…	GO:0005634	nucleus	AnalysisReference:501730468	GO:0003677 | GO:0003700 | GO:0003700 | GO:0003700	DNA binding | transcription factor activity | transcription factor activity | transcription factor activity	Communication:501714663 | Communication:501714663 | Publication:1345963|PMID:11118137 | Publication:501705886|PMID:12679534	GO:0045449	regulation of transcription	Publication:1345963|PMID:11118137
TF_finder	Water Stress	AT1G14440	Growth in drought	9	-0.124622	1.1216		AtHB31 (ARABIDOPSIS THALIANA HOMEOBOX PROTEIN 31); DNA binding / transcription factor		ARABIDOPSIS THALIANA HOMEOBOX PROTEIN 31 (AtHB31); FUNCTIONS IN: transcription factor activity, DNA binding; INVOLVED IN: regulation of transcription; LOCATED IN: cellular_component unknown; EXPRESSED IN: 17 plant structures; EXPRESSED DURING: 11 growth stages; CONTAINS InterPro DOMAIN/s: Homeobox domain, ZF-HD class (InterPro:IPR006455), ZF-HD homeobox protein Cys/His-rich dimerisation region (I…	GO:0005575	cellular_component	Communication:1345790	GO:0003677 | GO:0003700	DNA binding | transcription factor activity	AnalysisReference:501730468 | Communication:501714663	GO:0045449	regulation of transcription	AnalysisReference:501730468
TF_finder	Water Stress	AT5G15210	Growth in drought	9	-0.107205	0.964846		ATHB30 (ARABIDOPSIS THALIANA HOMEOBOX PROTEIN 30); DNA binding / transcription factor	Encodes ZFHD3, a member of the zinc finger homeodomain transcriptional factor family.	ARABIDOPSIS THALIANA HOMEOBOX PROTEIN 30 (ATHB30); FUNCTIONS IN: transcription factor activity, DNA binding; INVOLVED IN: regulation of transcription; EXPRESSED IN: 19 plant structures; EXPRESSED DURING: 9 growth stages; CONTAINS InterPro DOMAIN/s: Homeobox domain, ZF-HD class (InterPro:IPR006455), ZF-HD homeobox protein Cys/His-rich dimerisation region (InterPro:IPR006456), Homeodomain-related (…				GO:0003677 | GO:0003700	DNA binding | transcription factor activity	Publication:501718353|PMID:16428600 | Communication:501714663	GO:0045449	regulation of transcription	AnalysisReference:501730468
TF_finder	Water Stress	AT2G02080	Growth in drought	9	-0.100461	0.904147		AtIDD4 (Arabidopsis thaliana Indeterminate(ID)-Domain 4); transcription factor		Arabidopsis thaliana Indeterminate(ID)-Domain 4 (AtIDD4); FUNCTIONS IN: transcription factor activity; LOCATED IN: intracellular; EXPRESSED IN: 20 plant structures; EXPRESSED DURING: 13 growth stages; CONTAINS InterPro DOMAIN/s: Zinc finger, C2H2-like (InterPro:IPR015880), Zinc finger, C2H2-type (InterPro:IPR007087); BEST Arabidopsis thaliana protein match is: zinc finger (C2H2 type) family prote…	GO:0005622 | GO:0009507	intracellular | chloroplast	AnalysisReference:501730468 | AnalysisReference:501730133	GO:0003700	transcription factor activity	Publication:1345963|PMID:11118137
TF_finder	Water Stress	AT5G06839	Growth in drought	9	0.0632598	0.569338		bZIP family transcription factor		bZIP family transcription factor; FUNCTIONS IN: transcription factor activity, DNA binding; INVOLVED IN: signal transduction, protein amino acid phosphorylation, regulation of transcription, DNA-dependent; LOCATED IN: nucleus; EXPRESSED IN: leaf whorl, flower, root, seed; EXPRESSED DURING: 4 anthesis, petal differentiation and expansion stage, E expanded cotyledon stage; CONTAINS InterPro DOMAIN/…	GO:0005634	nucleus	AnalysisReference:501730468	GO:0003677 | GO:0003700 | GO:0003700	DNA binding | transcription factor activity | transcription factor activity	Communication:501714663 | Communication:501714663 | Publication:1547369|PMID:11906833	GO:0006355 | GO:0006468 | GO:0007165	regulation of transcription, DNA-dependent | protein amino acid phosphorylation | signal transduction	AnalysisReference:501730468 | AnalysisReference:501730468 | AnalysisReference:501730468
TF_finder	Water Stress	AT1G02220	Growth in drought	9	0.0526508	0.473857	Positive	ANAC003 (Arabidopsis NAC domain containing protein 3); transcription factor		Arabidopsis NAC domain containing protein 3 (ANAC003); FUNCTIONS IN: transcription factor activity; INVOLVED IN: multicellular organismal development, regulation of transcription; LOCATED IN: cellular_component unknown; EXPRESSED IN: 17 plant structures; EXPRESSED DURING: LP.06 six leaves visible, 4 anthesis, LP.04 four leaves visible, 4 leaf senescence stage, petal differentiation and expansion …	GO:0005575	cellular_component	Communication:1345790	GO:0003700	transcription factor activity	Publication:1345963|PMID:11118137	GO:0007275 | GO:0045449	multicellular organismal development | regulation of transcription	Communication:501714663 | AnalysisReference:501730468
TF_finder	Water Stress	AT5G02030	Growth in drought	9	-0.0424727	0.382254	Positive	RPL (REPLUMLESS); DNA binding / sequence-specific DNA binding / transcription factor	Mutant has additional lateral organs and phyllotaxy defect. Encodes a homeodomain transcription factor. Has sequence similarity to the Arabidopsis ovule development regulator Bell1. Binds directly to the AGAMOUS cis-regulatory element. Its localization to the nucleus is dependent on the coexpression of either STM or BP.	REPLUMLESS (RPL); FUNCTIONS IN: transcription factor activity, sequence-specific DNA binding, DNA binding; INVOLVED IN: in 13 processes; LOCATED IN: cytosol, nucleus; EXPRESSED IN: 23 plant structures; EXPRESSED DURING: 13 growth stages; CONTAINS InterPro DOMAIN/s: Homeobox, conserved site (InterPro:IPR017970), Homeobox (InterPro:IPR001356), Homeodomain-like (InterPro:IPR009057), POX (InterPro:IP…	GO:0005634 | GO:0005829	nucleus | cytosol	Publication:501712112|PMID:15019989 | Publication:501712112|PMID:15019989	GO:0003677 | GO:0003700 | GO:0043565	DNA binding | transcription factor activity | sequence-specific DNA binding	Communication:501714663 | Publication:1345963|PMID:11118137 | Publication:501712422|PMID:15155890	GO:0007389 | GO:0010051 | GO:0010076 | GO:0010077 | GO:0010154 | GO:0010223 | GO:0010228 | GO:0016481 | GO:0048367 | GO:0048457 | GO:0048645	pattern specification process | xylem and phloem pattern formation | maintenance of floral meristem identity | maintenance of inflorescence meristem identity | fruit development | secondary shoot formation | vegetative to reproductive phase transition | negative regulation of transcription | shoot development | floral whorl morphogenesis | organ formation	Publication:501710202|PMID:12897247 | Publication:501710202|PMID:12897247 | Publication:501712530|PMID:15120075 | Publication:501724061|PMID:18298668 | Publication:501717659|PMID:16192305 | Publication:501724061|PMID:18298668 | Publication:501712530|PMID:15120075 | Publication:501712422|PMID:15155890 | Publication:501719481|PMID:16741748 | Publication:501712422|PMID:15155890 | Publication:5017125…
TF_finder	Water Stress	AT4G24660	Growth in drought	8	-0.13514	1.08112		ATHB22 (HOMEOBOX PROTEIN 22); DNA binding / transcription factor		HOMEOBOX PROTEIN 22 (ATHB22); FUNCTIONS IN: transcription factor activity, DNA binding; INVOLVED IN: embryonic development ending in seed dormancy; LOCATED IN: nucleus; EXPRESSED IN: 22 plant structures; EXPRESSED DURING: 13 growth stages; CONTAINS InterPro DOMAIN/s: Homeobox (InterPro:IPR001356), Homeobox, conserved site (InterPro:IPR017970), Homeobox domain, ZF-HD class (InterPro:IPR006455), ZF…	GO:0005634	nucleus	AnalysisReference:501730468	GO:0003677 | GO:0003700	DNA binding | transcription factor activity	Publication:501680378|PMID:11289511 | Communication:501714663	GO:0009793	embryonic development ending in seed dormancy	Publication:501714637|PMID:15634699
TF_finder	Water Stress	AT2G02070	Growth in drought	8	-0.105905	0.847237		AtIDD5 (Arabidopsis thaliana Indeterminate(ID)-Domain 5); nucleic acid binding / transcription factor/ zinc ion binding		Arabidopsis thaliana Indeterminate(ID)-Domain 5 (AtIDD5); FUNCTIONS IN: transcription factor activity, zinc ion binding, nucleic acid binding; INVOLVED IN: regulation of transcription; LOCATED IN: intracellular, chloroplast; EXPRESSED IN: 22 plant structures; EXPRESSED DURING: 13 growth stages; CONTAINS InterPro DOMAIN/s: Zinc finger, C2H2-like (InterPro:IPR015880), Zinc finger, C2H2-type (InterP…	GO:0005622 | GO:0009507	intracellular | chloroplast	AnalysisReference:501730468 | AnalysisReference:501730133	GO:0003676 | GO:0003700 | GO:0008270	nucleic acid binding | transcription factor activity | zinc ion binding	Communication:501714663 | Publication:1345963|PMID:11118137 | Communication:501714663	GO:0045449	regulation of transcription	Publication:1345963|PMID:11118137
TF_finder	Water Stress	AT3G26744	Growth in drought	8	-0.0646402	0.517122		ICE1 (INDUCER OF CBF EXPRESSION 1); DNA binding / transcription activator/ transcription factor	Encodes a MYC-like bHLH transcriptional activator that binds specifically to the MYC recognition sequences in the CBF3 promoter. Mutants are defective in cold-regulated gene expression. Cold stress triggers protein degradation of nuclear GFPICE1 protein, and the RING finger protein HOS1 is required. Sumoylation of ICE1 controls CBF3/DREB1A expression and freezing tolerance.	INDUCER OF CBF EXPRESSION 1 (ICE1); FUNCTIONS IN: transcription factor activity, transcription activator activity, DNA binding; INVOLVED IN: response to freezing, positive regulation of transcription, response to cold, stomatal lineage progression, protein ubiquitination; LOCATED IN: nucleus; EXPRESSED IN: 25 plant structures; EXPRESSED DURING: 13 growth stages; CONTAINS InterPro DOMAIN/s: Basic …	GO:0005634	nucleus	Publication:501705901|PMID:12672693	GO:0003677 | GO:0003677 | GO:0003677 | GO:0003700 | GO:0003700 | GO:0016563	DNA binding | DNA binding | DNA binding | transcription factor activity | transcription factor activity | transcription activator activity	Publication:501705901|PMID:12672693 | Communication:501714663 | Publication:501717928|PMID:16214899 | Publication:1345963|PMID:11118137 | Publication:501705886|PMID:12679534 | Publication:501705901|PMID:12672693	GO:0009409 | GO:0010440 | GO:0016567 | GO:0045941 | GO:0050826	response to cold | stomatal lineage progression | protein ubiquitination | positive regulation of transcription | response to freezing	Publication:501705901|PMID:12672693 | Publication:501727307|PMID:18641265 | Publication:501719079|PMID:16702557 | Publication:501705901|PMID:12672693 | Publication:501721453|PMID:17416732
TF_finder	Water Stress	AT2G30130	Growth in drought	8	0.0582002	0.465602	Positive	ASL5; DNA binding / protein binding	Overexpression/activation tagged allele has epinastic leaves, reduced apical dominance and is sterile. Gene is similar to asymmetric leaves (AS)/lateral organ boundary (LOB) genes which repress KNOX gene expression.	ASL5; FUNCTIONS IN: protein binding, DNA binding; INVOLVED IN: shoot morphogenesis, leaf morphogenesis; EXPRESSED IN: sepal, root, stamen; EXPRESSED DURING: 4 anthesis; CONTAINS InterPro DOMAIN/s: Lateral organ boundaries, LOB (InterPro:IPR004883); BEST Arabidopsis thaliana protein match is: LBD4 (LOB DOMAIN-CONTAINING PROTEIN 4) (TAIR:AT1G31320.1); Has 713 Blast hits to 708 proteins in 25 specie…				GO:0003677 | GO:0005515	DNA binding | protein binding	Publication:501682070|PMID:12040093 | Publication:501682070|PMID:12040093	GO:0009965 | GO:0010016	leaf morphogenesis | shoot morphogenesis	Publication:501707016|PMID:12787254 | Publication:501707016|PMID:12787254
TF_finder	Water Stress	AT5G10510	Growth in drought	8	0.0441804	0.353443	Positive	AIL6 (AINTEGUMENTA-LIKE 6); DNA binding / transcription factor	Encodes an AP2-domain transcription factor involved in root stem cell identity and root development.	AINTEGUMENTA-LIKE 6 (AIL6); FUNCTIONS IN: transcription factor activity, DNA binding; INVOLVED IN: organ morphogenesis, regulation of transcription, DNA-dependent, root development; LOCATED IN: nucleus; EXPRESSED IN: 20 plant structures; EXPRESSED DURING: 13 growth stages; CONTAINS InterPro DOMAIN/s: DNA-binding, integrase-type (InterPro:IPR016177), Pathogenesis-related transcriptional factor and…	GO:0005634	nucleus	Publication:101|PMID:10948255	GO:0003677 | GO:0003700 | GO:0003700 | GO:0003700	DNA binding | transcription factor activity | transcription factor activity | transcription factor activity	Publication:3195|PMID:9192694 | Publication:101|PMID:10948255 | Publication:101|PMID:10948255 | Publication:1345963|PMID:11118137	GO:0006355 | GO:0006355 | GO:0009887 | GO:0009887 | GO:0009887 | GO:0009908 | GO:0010080 | GO:0035265 | GO:0048364	regulation of transcription, DNA-dependent | "regulation of transcription, DNA-dependent" | organ morphogenesis | organ morphogenesis | organ morphogenesis | flower development | regulation of floral meristem growth | organ growth | root development	Communication:501714663 | Publication:4032|PMID:8742706 | Communication:501714663 | Publication:2476|PMID:9636071 | Publication:4031|PMID:8742707 | Publication:501730493|PMID:19542297 | Publication:501730493|PMID:19542297 | Publication:501730493|PMID:19542297 | Publication:501729244|PMID:17960244
TF_finder	Water Stress	AT3G24140	Growth in drought	8	-0.0359228	0.287382	Positive	FMA (FAMA); DNA binding / transcription activator/ transcription factor	Encodes a basic helix-loop-helix transcription factor whose activity is required to promote differentiation of stomatal guard cells and to halt proliferative divisions in their immediate precursors. Both transcript and protein are expressed in and are required for halting divisions at the end of the stomatal lineage. It also has a role in the promotion of guard cell fate and in controlling the tr…	FAMA (FMA); FUNCTIONS IN: transcription factor activity, transcription activator activity, DNA binding; INVOLVED IN: negative regulation of cell division, positive regulation of transcription, positive regulation of cell differentiation, guard cell differentiation; LOCATED IN: nucleus; EXPRESSED IN: 23 plant structures; EXPRESSED DURING: 13 growth stages; CONTAINS InterPro DOMAIN/s: Basic helix-l…	GO:0005634	nucleus	Publication:501720415|PMID:17088607	GO:0003677 | GO:0003700 | GO:0003700 | GO:0016563	DNA binding | transcription factor activity | transcription factor activity | transcription activator activity	Communication:501714663 | Publication:1345963|PMID:11118137 | Publication:501705886|PMID:12679534 | Publication:501720415|PMID:17088607	GO:0010052 | GO:0045597 | GO:0045941 | GO:0051782	guard cell differentiation | positive regulation of cell differentiation | positive regulation of transcription | negative regulation of cell division	Publication:501720415|PMID:17088607 | Publication:501720415|PMID:17088607 | Publication:501720415|PMID:17088607 | Publication:501720415|PMID:17088607
TF_finder	Water Stress	AT2G42300	Growth in drought	7	-0.139307	0.975152		basic helix-loop-helix (bHLH) family protein		basic helix-loop-helix (bHLH) family protein; FUNCTIONS IN: transcription factor activity, DNA binding; INVOLVED IN: regulation of transcription; LOCATED IN: nucleus; EXPRESSED IN: 23 plant structures; EXPRESSED DURING: 13 growth stages; CONTAINS InterPro DOMAIN/s: Basic helix-loop-helix dimerisation region bHLH (InterPro:IPR001092), Helix-loop-helix DNA-binding (InterPro:IPR011598); BEST Arabido…	GO:0005634	nucleus	AnalysisReference:501730468	GO:0003677 | GO:0003700 | GO:0003700 | GO:0003700	DNA binding | transcription factor activity | transcription factor activity | transcription factor activity	Communication:501714663 | Communication:501714663 | Publication:1345963|PMID:11118137 | Publication:501705886|PMID:12679534	GO:0045449	regulation of transcription	Publication:1345963|PMID:11118137
TF_finder	Water Stress	AT2G26580	Growth in drought	7	-0.136558	0.955907		YAB5 (YABBY5); transcription factor		YABBY5 (YAB5); FUNCTIONS IN: transcription factor activity; INVOLVED IN: regulation of transcription; EXPRESSED IN: 18 plant structures; EXPRESSED DURING: 13 growth stages; CONTAINS InterPro DOMAIN/s: High mobility group, superfamily (InterPro:IPR009071), YABBY protein (InterPro:IPR006780); BEST Arabidopsis thaliana protein match is: YAB2 (YABBY2); transcription factor (TAIR:AT1G08465.1); Has 343…				GO:0003700	transcription factor activity	Publication:1345963|PMID:11118137	GO:0045449	regulation of transcription	Publication:1345963|PMID:11118137
TF_finder	Water Stress	AT4G00180	Growth in drought	7	-0.135019	0.945134	Positive	YAB3 (YABBY3); protein binding / transcription factor	YABBY gene family member, likely has transcription factor activity, involved in specifying abaxial cell fate. Along with FIL, involved in patterning of the fruit. GUS reporter gene expression in seedlings is observed in the young leaves and as the leaf matures, expression is restricted to the abaxial tissues of leaves, expression is also observed on either side of the leaf margin in the younger t…	YABBY3 (YAB3); FUNCTIONS IN: protein binding, transcription factor activity; INVOLVED IN: fruit development, abaxial cell fate specification, regulation of transcription; EXPRESSED IN: 18 plant structures; EXPRESSED DURING: 13 growth stages; CONTAINS InterPro DOMAIN/s: High mobility group, superfamily (InterPro:IPR009071), YABBY protein (InterPro:IPR006780); BEST Arabidopsis thaliana protein matc…				GO:0003700 | GO:0003700 | GO:0005515	transcription factor activity | transcription factor activity | protein binding	Publication:1256|PMID:10457020 | Publication:1345963|PMID:11118137 | Publication:501713074|PMID:15299139	GO:0010154 | GO:0010158 | GO:0045449	fruit development | abaxial cell fate specification | regulation of transcription	Publication:501717659|PMID:16192305 | Publication:501717659|PMID:16192305 | Publication:1345963|PMID:11118137
TF_finder	Water Stress	AT1G75240	Growth in drought	7	-0.11602	0.812137		AtHB33 (ARABIDOPSIS THALIANA HOMEOBOX PROTEIN 33); DNA binding / transcription factor		ARABIDOPSIS THALIANA HOMEOBOX PROTEIN 33 (AtHB33); FUNCTIONS IN: transcription factor activity, DNA binding; INVOLVED IN: regulation of transcription; LOCATED IN: cellular_component unknown; EXPRESSED IN: 16 plant structures; EXPRESSED DURING: 9 growth stages; CONTAINS InterPro DOMAIN/s: Homeobox domain, ZF-HD class (InterPro:IPR006455), ZF-HD homeobox protein Cys/His-rich dimerisation region (In…	GO:0005575	cellular_component	Communication:1345790	GO:0003677 | GO:0003700	DNA binding | transcription factor activity	Publication:501718353|PMID:16428600 | Communication:501714663	GO:0045449	regulation of transcription	AnalysisReference:501730468
TF_finder	Water Stress	AT5G65410	Growth in drought	7	-0.104682	0.732771		HB25 (HOMEOBOX PROTEIN 25); DNA binding / sequence-specific DNA binding / transcription factor/ transcription regulator	Encodes ZFHD2, a member of the zinc finger homeodomain transcriptional factor family.	HOMEOBOX PROTEIN 25 (HB25); FUNCTIONS IN: transcription factor activity, sequence-specific DNA binding, transcription regulator activity, DNA binding; INVOLVED IN: regulation of transcription, DNA-dependent, regulation of transcription; LOCATED IN: nucleus; EXPRESSED IN: 14 plant structures; EXPRESSED DURING: 9 growth stages; CONTAINS InterPro DOMAIN/s: Homeobox (InterPro:IPR001356), Homeobox, co…	GO:0005634	nucleus	AnalysisReference:501730468	GO:0003677 | GO:0003700 | GO:0003700 | GO:0030528 | GO:0043565	DNA binding | transcription factor activity | transcription factor activity | transcription regulator activity | sequence-specific DNA binding	AnalysisReference:501730468 | Communication:501714663 | AnalysisReference:501730468 | AnalysisReference:501730468 | AnalysisReference:501730468	GO:0006355 | GO:0045449	regulation of transcription, DNA-dependent | regulation of transcription	AnalysisReference:501730468 | AnalysisReference:501730468
TF_finder	Water Stress	AT2G29060	Growth in drought	7	0.103979	0.727853		scarecrow transcription factor family protein		scarecrow transcription factor family protein; FUNCTIONS IN: transcription factor activity; INVOLVED IN: regulation of transcription; LOCATED IN: cellular_component unknown; EXPRESSED IN: 17 plant structures; EXPRESSED DURING: 7 growth stages; CONTAINS InterPro DOMAIN/s: GRAS transcription factor (InterPro:IPR005202); BEST Arabidopsis thaliana protein match is: SCL14 (SCARECROW-LIKE 14); transcri…	GO:0005575	cellular_component	Communication:1345790	GO:0003700	transcription factor activity	Publication:1345963|PMID:11118137	GO:0045449	regulation of transcription	Publication:1345963|PMID:11118137
TF_finder	Water Stress	AT2G34830	Growth in drought	7	0.090343	0.632401		WRKY35 (WRKY DNA-binding protein 35); transcription factor	member of WRKY Transcription Factor; Group II-e	WRKY DNA-binding protein 35 (WRKY35); FUNCTIONS IN: transcription factor activity; INVOLVED IN: embryonic development ending in seed dormancy, regulation of transcription, DNA-dependent, pollen development; LOCATED IN: nucleus; EXPRESSED IN: shoot apex, flower, root; EXPRESSED DURING: petal differentiation and expansion stage; CONTAINS InterPro DOMAIN/s: DNA-binding WRKY (InterPro:IPR003657), Tra…	GO:0005634	nucleus	AnalysisReference:501730468	GO:0003700 | GO:0003700 | GO:0003700 | GO:0003700 | GO:0003700 | GO:0003700	transcription factor activity | transcription factor activity | transcription factor activity | transcription factor activity | transcription factor activity | transcription factor activity	Publication:492|PMID:10785665 | Communication:1674991 | Communication:1674991 | Publication:1345963|PMID:11118137 | Publication:492|PMID:10785665 | Publication:492|PMID:10785665	GO:0006355 | GO:0009555 | GO:0009793	regulation of transcription, DNA-dependent | pollen development | embryonic development ending in seed dormancy	Publication:492|PMID:10785665 | Publication:501729801|PMID:19237690 | Publication:501714637|PMID:15634699
TF_finder	Water Stress	AT2G36890	Growth in drought	7	0.0673473	0.471431	Positive	RAX2 (REGULATOR OF AXILLARY MERISTEMS 2); DNA binding / transcription factor	Putative homolog of the Blind gene in tomato. Together with RAX1 and RAX3 belong to the class R2R3 MYB genes; encoded by the Myb-like transcription factor MYB38, regulates axillary meristem formation.	REGULATOR OF AXILLARY MERISTEMS 2 (RAX2); FUNCTIONS IN: transcription factor activity, DNA binding; INVOLVED IN: in 6 processes; EXPRESSED IN: leaf whorl, sepal, flower, root; EXPRESSED DURING: 4 anthesis, petal differentiation and expansion stage; CONTAINS InterPro DOMAIN/s: SANT, DNA-binding (InterPro:IPR001005), Homeodomain-like (InterPro:IPR009057), Myb, DNA-binding (InterPro:IPR014778), Myb-…				GO:0003677 | GO:0003700	DNA binding | transcription factor activity	Communication:501714663 | Publication:1345963|PMID:11118137	GO:0006355 | GO:0009737 | GO:0009739 | GO:0009751 | GO:0009753 | GO:0009785	regulation of transcription, DNA-dependent | response to abscisic acid stimulus | response to gibberellin stimulus | response to salicylic acid stimulus | response to jasmonic acid stimulus | blue light signaling pathway	Communication:501714663 | Publication:501718564|PMID:16463103 | Publication:501718564|PMID:16463103 | Publication:501718564|PMID:16463103 | Publication:501718564|PMID:16463103 | Publication:501724582|PMID:18397371
TF_finder	Water Stress	AT3G11090	Growth in drought	7	-0.0602975	0.422082	Positive	LBD21 (LOB DOMAIN-CONTAINING PROTEIN 21)		LOB DOMAIN-CONTAINING PROTEIN 21 (LBD21); INVOLVED IN: biological_process unknown; EXPRESSED IN: 21 plant structures; EXPRESSED DURING: 13 growth stages; CONTAINS InterPro DOMAIN/s: Lateral organ boundaries, LOB (InterPro:IPR004883); BEST Arabidopsis thaliana protein match is: LBD25 (LOB DOMAIN-CONTAINING PROTEIN 25) (TAIR:AT3G27650.1); Has 584 Blast hits to 581 proteins in 19 species: Archae - 0…							GO:0008150	biological_process	Communication:1345790
TF_finder	Water Stress	AT3G59060	Growth in drought	7	-0.058672	0.410704		PIL6 (PHYTOCHROME INTERACTING FACTOR 3-LIKE 6); DNA binding / transcription factor	Encodes a novel Myc-related bHLH transcription factor, which physically associated with APRR1/TOC1 and is a member of PIF3 transcription factor family. Involved in shade avoidance. Functions as negative regulator of PhyB. Protein levels are modulated by phytochrome B.	PHYTOCHROME INTERACTING FACTOR 3-LIKE 6 (PIL6); FUNCTIONS IN: transcription factor activity, DNA binding; INVOLVED IN: red, far-red light phototransduction, ethylene biosynthetic process, circadian rhythm; LOCATED IN: nucleus; EXPRESSED IN: 18 plant structures; EXPRESSED DURING: 10 growth stages; CONTAINS InterPro DOMAIN/s: Basic helix-loop-helix dimerisation region bHLH (InterPro:IPR001092), Hel…	GO:0005634	nucleus	AnalysisReference:501730468	GO:0003677 | GO:0003700 | GO:0003700 | GO:0003700 | GO:0003700	DNA binding | transcription factor activity | transcription factor activity | transcription factor activity | transcription factor activity	Communication:501714663 | Communication:501714663 | Publication:1345963|PMID:11118137 | Publication:501705886|PMID:12679534 | Publication:501706884|PMID:12826627	GO:0009585 | GO:0009693	red, far-red light phototransduction | ethylene biosynthetic process	Publication:501723791|PMID:18065691 | Publication:501723791|PMID:18065691
TF_finder	Water Stress	AT4G36990	Growth in drought	7	0.0518187	0.362731		HSF4 (HEAT SHOCK FACTOR 4); DNA binding / transcription factor/ transcription repressor	encodes a protein whose sequence is similar to heat shock factors that regulate the expression of heat shock proteins. Transcript level is increased in response to heat shock. However, overexpression of this gene did not result in the increase of decrease of heat shock proteins.	HEAT SHOCK FACTOR 4 (HSF4); FUNCTIONS IN: transcription repressor activity, transcription factor activity, DNA binding; INVOLVED IN: response to cyclopentenone, response to heat; LOCATED IN: nucleus; CONTAINS InterPro DOMAIN/s: Winged helix repressor DNA-binding (InterPro:IPR011991), Heat shock factor (HSF)-type, DNA-binding (InterPro:IPR000232); BEST Arabidopsis thaliana protein match is: AT-HSF…	GO:0005634	nucleus	AnalysisReference:501730468	GO:0003677 | GO:0003700 | GO:0003700 | GO:0016564	DNA binding | transcription factor activity | transcription factor activity | transcription repressor activity	Communication:501714663 | Communication:501714663 | Publication:1345963|PMID:11118137 | Publication:501729963|PMID:19324928	GO:0009408	response to heat	Publication:2459|PMID:9645433
TF_finder	Water Stress	AT2G33500	Growth in drought	7	-0.0445392	0.311774		zinc finger (B-box type) family protein		zinc finger (B-box type) family protein; FUNCTIONS IN: transcription factor activity, zinc ion binding; INVOLVED IN: regulation of transcription; LOCATED IN: intracellular; EXPRESSED IN: 19 plant structures; EXPRESSED DURING: 8 growth stages; CONTAINS InterPro DOMAIN/s: CCT domain (InterPro:IPR010402), Zinc finger, B-box (InterPro:IPR000315); BEST Arabidopsis thaliana protein match is: zinc finge…	GO:0005622	intracellular	AnalysisReference:501730468	GO:0003700 | GO:0008270	transcription factor activity | zinc ion binding	Publication:1345963|PMID:11118137 | Communication:501714663	GO:0045449	regulation of transcription	Publication:1345963|PMID:11118137
TF_finder	Water Stress	AT1G01010	Growth in drought	7	0.0315091	0.220563	Positive	ANAC001 (Arabidopsis NAC domain containing protein 1); transcription factor		Arabidopsis NAC domain containing protein 1 (ANAC001); FUNCTIONS IN: transcription factor activity; INVOLVED IN: multicellular organismal development, regulation of transcription; LOCATED IN: cellular_component unknown; EXPRESSED IN: 7 plant structures; EXPRESSED DURING: 4 anthesis, C globular stage, petal differentiation and expansion stage; CONTAINS InterPro DOMAIN/s: No apical meristem (NAM) p…	GO:0005575	cellular_component	Communication:1345790	GO:0003700	transcription factor activity	Publication:1345963|PMID:11118137	GO:0007275 | GO:0045449	multicellular organismal development | regulation of transcription	Communication:501714663 | AnalysisReference:501730468
TF_finder	Water Stress	AT3G61150	Growth in drought	6	-0.136648	0.819886		HDG1 (HOMEODOMAIN GLABROUS 1); DNA binding / transcription factor	Encodes a homeobox-leucine zipper family protein belonging to the HD-ZIP IV family.	HOMEODOMAIN GLABROUS 1 (HDG1); FUNCTIONS IN: transcription factor activity, DNA binding; INVOLVED IN: regulation of transcription, DNA-dependent, regulation of transcription; LOCATED IN: nucleus; EXPRESSED IN: 26 plant structures; EXPRESSED DURING: 14 growth stages; CONTAINS InterPro DOMAIN/s: Homeobox, conserved site (InterPro:IPR017970), Homeobox (InterPro:IPR001356), Homeodomain-like (InterPro…	GO:0005634 | GO:0005634	nucleus | nucleus	AnalysisReference:501730468 | Communication:501714663	GO:0003677 | GO:0003700	DNA binding | transcription factor activity	Communication:501714663 | Publication:1345963|PMID:11118137	GO:0006355 | GO:0006355 | GO:0045449	regulation of transcription, DNA-dependent | "regulation of transcription, DNA-dependent" | regulation of transcription	Communication:501714663 | AnalysisReference:501730468 | AnalysisReference:501730468
TF_finder	Water Stress	AT5G28300	Growth in drought	6	-0.120607	0.723644		trihelix DNA-binding protein, putative		trihelix DNA-binding protein, putative; FUNCTIONS IN: transcription factor activity; INVOLVED IN: regulation of transcription; LOCATED IN: chloroplast; EXPRESSED IN: 22 plant structures; EXPRESSED DURING: 13 growth stages; CONTAINS InterPro DOMAIN/s: SANT, DNA-binding (InterPro:IPR001005), MYB-like (InterPro:IPR017877); BEST Arabidopsis thaliana protein match is: trihelix DNA-binding protein, put…	GO:0009507	chloroplast	AnalysisReference:501730133	GO:0003700	transcription factor activity	Publication:1345963|PMID:11118137	GO:0045449	regulation of transcription	Publication:1345963|PMID:11118137
TF_finder	Water Stress	AT5G65590	Growth in drought	6	-0.110989	0.665931		Dof-type zinc finger domain-containing protein		Dof-type zinc finger domain-containing protein; FUNCTIONS IN: transcription factor activity, DNA binding; INVOLVED IN: regulation of transcription; LOCATED IN: chloroplast; CONTAINS InterPro DOMAIN/s: Zinc finger, Dof-type (InterPro:IPR003851); BEST Arabidopsis thaliana protein match is: Dof-type zinc finger domain-containing protein (TAIR:AT4G38000.1); Has 626 Blast hits to 622 proteins in 44 sp…	GO:0009507	chloroplast	AnalysisReference:501730133	GO:0003677 | GO:0003700 | GO:0003700	DNA binding | transcription factor activity | transcription factor activity	Communication:501714663 | Publication:1345963|PMID:11118137 | Publication:501682896|PMID:12475498	GO:0045449	regulation of transcription	Publication:1345963|PMID:11118137
TF_finder	Water Stress	AT3G18960	Growth in drought	6	-0.108997	0.65398		transcriptional factor B3 family protein		transcriptional factor B3 family protein; FUNCTIONS IN: transcription factor activity, DNA binding; INVOLVED IN: regulation of transcription, DNA-dependent; LOCATED IN: cellular_component unknown; CONTAINS InterPro DOMAIN/s: Transcriptional factor B3 (InterPro:IPR003340); BEST Arabidopsis thaliana protein match is: transcriptional factor B3 family protein (TAIR:AT4G01580.1); Has 219 Blast hits to…	GO:0005575	cellular_component	Communication:1345790	GO:0003677 | GO:0003677 | GO:0003700	DNA binding | DNA binding | transcription factor activity	Communication:501714663 | AnalysisReference:501730468 | Communication:501714663	GO:0006355 | GO:0006355	regulation of transcription, DNA-dependent | "regulation of transcription, DNA-dependent"	Communication:501714663 | AnalysisReference:501730468
TF_finder	Water Stress	AT1G09530	Growth in drought	6	-0.0929866	0.55792	Positive	PIF3 (PHYTOCHROME INTERACTING FACTOR 3); DNA binding / protein binding / transcription factor/ transcription regulator	Transcription factor interacting with photoreceptors phyA and phyB. Forms a ternary complex in vitro with G-box element of the promoters of LHY, CCA1. Acts as a negative regulator of phyB signalling. It degrades rapidly after irradiation of dark grown seedlings in a process controlled by phytochromes. Does not play a significant role in controlling light input and function of the circadian clockw…	PHYTOCHROME INTERACTING FACTOR 3 (PIF3); FUNCTIONS IN: protein binding, transcription factor activity, transcription regulator activity, DNA binding; INVOLVED IN: in 7 processes; LOCATED IN: nucleus; EXPRESSED IN: 17 plant structures; EXPRESSED DURING: 7 growth stages; CONTAINS InterPro DOMAIN/s: Basic helix-loop-helix dimerisation region bHLH (InterPro:IPR001092), Helix-loop-helix DNA-binding (I…	GO:0005634	nucleus	Publication:1962|PMID:9845368	GO:0003677 | GO:0003677 | GO:0003677 | GO:0003700 | GO:0003700 | GO:0005515 | GO:0030528 | GO:0030528 | GO:0030528	DNA binding | DNA binding | DNA binding | transcription factor activity | transcription factor activity | protein binding | transcription regulator activity | transcription regulator activity | transcription regulator activity	Publication:501720919|PMID:17319847 | Publication:501720919|PMID:17319847 | Communication:501714663 | Publication:1345963|PMID:11118137 | Publication:501705886|PMID:12679534 | Publication:501706884|PMID:12826627 | Publication:1962|PMID:9845368 | Publication:501710200|PMID:12897250 | Publication:1962|PMID:9845368	GO:0007165 | GO:0009639 | GO:0009704 | GO:0009740 | GO:0010017 | GO:0031539	signal transduction | response to red or far red light | de-etiolation | gibberellic acid mediated signaling | red or far red light signaling pathway | positive regulation of anthocyanin metabolic process	Publication:1962|PMID:9845368 | Publication:1543|PMID:10318970 | Publication:501724198|PMID:18252845 | Publication:501723840|PMID:18053005 | Publication:1543|PMID:10318970 | Publication:501720919|PMID:17319847
TF_finder	Water Stress	AT1G51190	Growth in drought	6	0.0857856	0.514714	Positive	PLT2 (PLETHORA 2); transcription factor	Encodes a member of the AINTEGUMENTA-like (AIL) subclass of the AP2/EREBP family of transcription factors and is essential for quiescent center (QC) specification and stem cell activity. It is a key effector for establishment of the stem cell niche during embryonic pattern formation. It is transcribed in response to auxin accumulation and is dependent on auxin response transcription factors.	PLETHORA 2 (PLT2); FUNCTIONS IN: transcription factor activity; INVOLVED IN: stem cell maintenance, regulation of transcription, DNA-dependent, root development, pattern specification process; LOCATED IN: nucleus; EXPRESSED IN: 6 plant structures; CONTAINS InterPro DOMAIN/s: DNA-binding, integrase-type (InterPro:IPR016177), Pathogenesis-related transcriptional factor and ERF, DNA-binding (InterPr…	GO:0005634	nucleus	Publication:501713125|PMID:15454085	GO:0003700	transcription factor activity	Publication:1345963|PMID:11118137	GO:0006355 | GO:0007389 | GO:0019827 | GO:0048364 | GO:0048364	regulation of transcription, DNA-dependent | pattern specification process | stem cell maintenance | root development | root development	Communication:501714663 | Publication:501713125|PMID:15454085 | Publication:501713125|PMID:15454085 | Publication:501713125|PMID:15454085 | Publication:501729244|PMID:17960244
TF-finder	Water Stress	AT5G53660	Water Stress tolerance	2	0.294706	0.589412		AtGRF7 (GROWTH-REGULATING FACTOR 7); transcription activator	Growth regulating factor encoding transcription activator. One of the nine members of a GRF gene family, containing nuclear targeting domain. Involved in leaf development and expressed in shoot and flower.	GROWTH-REGULATING FACTOR 7 (AtGRF7); FUNCTIONS IN: transcription activator activity; INVOLVED IN: response to red light, response to far red light, leaf development; LOCATED IN: nucleus; EXPRESSED IN: 10 plant structures; EXPRESSED DURING: 6 growth stages; CONTAINS InterPro DOMAIN/s: Glutamine-Leucine-Glutamine, QLQ (InterPro:IPR014978), WRC (InterPro:IPR014977); BEST Arabidopsis thaliana protein…	GO:0005634	nucleus	Publication:501710542|PMID:12974814	GO:0016563	transcription activator activity	Publication:501710542|PMID:12974814	GO:0010114 | GO:0010218 | GO:0048366	response to red light | response to far red light | leaf development	Publication:501720486|PMID:17076805 | Publication:501720486|PMID:17076805 | Publication:501710542|PMID:12974814
TF-finder	Water Stress	AT2G24840	Water Stress tolerance	2	0.289996	0.579992		AGL61 (AGAMOUS-LIKE 61); DNA binding / transcription factor	Encodes a member of the Agamous-like family of transcription factors. Localized to the nucleus in the central cell and endosperm of the female gametophyte. Loss of function mutations show reduced female fertility. Fifty percent of ovules have defective central cells with abnormal morphology and patterns of gene expression. Upon fertilization 50% of seeds abort. Using yeast two hybrid assays AGL61…	AGAMOUS-LIKE 61 (AGL61); FUNCTIONS IN: transcription factor activity, DNA binding; INVOLVED IN: embryo sac central cell differentiation; LOCATED IN: nucleus; EXPRESSED IN: central cell, endosperm; CONTAINS InterPro DOMAIN/s: Transcription factor, MADS-box (InterPro:IPR002100); BEST Arabidopsis thaliana protein match is: AGL62 (Agamous-like 62); DNA binding / transcription factor (TAIR:AT5G60440.1…	GO:0005634	nucleus	Publication:501725036|PMID:18599653	GO:0003677 | GO:0003700 | GO:0003700 | GO:0003700	DNA binding | transcription factor activity | transcription factor activity | transcription factor activity	Communication:501714663 | Communication:501714663 | Publication:1345963|PMID:11118137 | Publication:501707748|PMID:12837945	GO:0009559	embryo sac central cell differentiation	Publication:501725036|PMID:18599653
TF-finder	Water Stress	AT5G45710	Water Stress tolerance	2	-0.284026	0.568051		RHA1 (ROOT HANDEDNESS 1); DNA binding / transcription factor	member of Heat Stress Transcription Factor (Hsf) family	ROOT HANDEDNESS 1 (RHA1); FUNCTIONS IN: transcription factor activity, DNA binding; INVOLVED IN: in 6 processes; EXPRESSED IN: 23 plant structures; EXPRESSED DURING: 15 growth stages; BEST Arabidopsis thaliana protein match is: AT-HSFA4A; DNA binding / transcription factor (TAIR:AT4G18880.1); Has 362 Blast hits to 349 proteins in 62 species: Archae - 0; Bacteria - 4; Metazoa - 56; Fungi - 0; Plan…	GO:0005634	nucleus	AnalysisReference:501730468	GO:0003677 | GO:0003700 | GO:0003700	DNA binding | transcription factor activity | transcription factor activity	Communication:501714663 | Communication:501714663 | Publication:1345963|PMID:11118137	GO:0009408 | GO:0009733 | GO:0009958 | GO:0048364 | GO:0048527 | GO:0048530	response to heat | response to auxin stimulus | positive gravitropism | root development | lateral root development | fruit morphogenesis	Publication:501724632|PMID:18381353 | Publication:501724632|PMID:18381353 | Publication:501724632|PMID:18381353 | Publication:501724632|PMID:18381353 | Publication:501724632|PMID:18381353 | Publication:501724632|PMID:18381353
TF-finder	Water Stress	AT2G05900	Water Stress tolerance	2	0.272098	0.544196		SDG11 (SET DOMAIN-CONTAINING PROTEIN 11); histone-lysine N-methyltransferase/ zinc ion binding	Predicted to encodes a SU(VAR)3-9 homolog, a SET domain protein. Known SET domain proteins are involved in epigenetic control of gene expression and act as histone methyltransferases. There are 10 SUVH genes in Arabidopsis and members of this subfamily of the SET proteins have an additional conserved SRA domain.	SET DOMAIN-CONTAINING PROTEIN 11 (SDG11); FUNCTIONS IN: zinc ion binding, histone-lysine N-methyltransferase activity; INVOLVED IN: chromatin modification; LOCATED IN: nucleus; CONTAINS InterPro DOMAIN/s: SET (InterPro:IPR001214), SRA-YDG (InterPro:IPR003105), Post-SET zinc-binding region (InterPro:IPR003616), Pre-SET zinc-binding region (InterPro:IPR007728); BEST Arabidopsis thaliana protein mat…	GO:0005634	nucleus	AnalysisReference:501730468	GO:0008270 | GO:0018024	zinc ion binding | histone-lysine N-methyltransferase activity	AnalysisReference:501730468 | AnalysisReference:501730468	GO:0016568	chromatin modification	AnalysisReference:501730468
TF-finder	Water Stress	AT2G34880	Water Stress tolerance	2	0.229522	0.459044		MEE27 (maternal effect embryo arrest 27); transcription factor		maternal effect embryo arrest 27 (MEE27); FUNCTIONS IN: transcription factor activity; INVOLVED IN: embryonic development ending in seed dormancy, pollen development, regulation of transcription; LOCATED IN: nucleus; EXPRESSED IN: sperm cell; CONTAINS InterPro DOMAIN/s: Transcription factor jumonji/aspartyl beta-hydroxylase (InterPro:IPR003347), FY-rich, C-terminal (InterPro:IPR003889), FY-rich, …	GO:0005634	nucleus	AnalysisReference:501730468	GO:0003700	transcription factor activity	Publication:1345963|PMID:11118137	GO:0009555 | GO:0009793 | GO:0045449	pollen development | embryonic development ending in seed dormancy | regulation of transcription	Publication:501729801|PMID:19237690 | Publication:501714637|PMID:15634699 | Publication:1345963|PMID:11118137
TF-finder	Water Stress	AT5G57720	Water Stress tolerance	2	0.218086	0.436172		transcriptional factor B3 family protein		transcriptional factor B3 family protein; FUNCTIONS IN: transcription factor activity, DNA binding; INVOLVED IN: regulation of transcription, DNA-dependent; LOCATED IN: cellular_component unknown; EXPRESSED IN: 17 plant structures; EXPRESSED DURING: 12 growth stages; CONTAINS InterPro DOMAIN/s: Transcriptional factor B3 (InterPro:IPR003340); BEST Arabidopsis thaliana protein match is: transcripti…	GO:0005575	cellular_component	Communication:1345790	GO:0003677 | GO:0003677 | GO:0003700	DNA binding | DNA binding | transcription factor activity	Communication:501714663 | AnalysisReference:501730468 | Communication:501714663	GO:0006355 | GO:0006355	regulation of transcription, DNA-dependent | "regulation of transcription, DNA-dependent"	Communication:501714663 | AnalysisReference:501730468
TF-finder	Water Stress	AT3G61910	Water Stress tolerance	2	0.198048	0.396096		ANAC066 (ARABIDOPSIS NAC DOMAIN PROTEIN 66); transcription activator/ transcription factor	NAC transcription factor NST2. NST1 and NST2 are redundant in regulating secondary wall thickening in anther walls. NST2 promoter was particularly strong in anther tissue.	ARABIDOPSIS NAC DOMAIN PROTEIN 66 (ANAC066); FUNCTIONS IN: transcription factor activity, transcription activator activity; INVOLVED IN: multicellular organismal development, anther dehiscence, secondary cell wall biogenesis; LOCATED IN: membrane; EXPRESSED IN: 7 plant structures; EXPRESSED DURING: 4 anthesis, petal differentiation and expansion stage; CONTAINS InterPro DOMAIN/s: No apical merist…	GO:0016020	membrane	Publication:501721401|PMID:17432890	GO:0003700 | GO:0016563	transcription factor activity | transcription activator activity	Publication:1345963|PMID:11118137 | Publication:501728868|PMID:18952777	GO:0007275 | GO:0009834 | GO:0009901	multicellular organismal development | secondary cell wall biogenesis | anther dehiscence	Communication:501714663 | Publication:501717929|PMID:16214898 | Publication:501717929|PMID:16214898
TF-finder	Water Stress	AT5G45300	Water Stress tolerance	2	0.195978	0.391957		BMY2 (BETA-AMYLASE 2); beta-amylase/ catalytic/ cation binding		BETA-AMYLASE 2 (BMY2); FUNCTIONS IN: cation binding, beta-amylase activity, catalytic activity; INVOLVED IN: carbohydrate metabolic process, polysaccharide catabolic process; LOCATED IN: cellular_component unknown; EXPRESSED IN: 22 plant structures; EXPRESSED DURING: 13 growth stages; CONTAINS InterPro DOMAIN/s: Glycoside hydrolase, family 14 (InterPro:IPR001554), Glycoside hydrolase, catalytic c…	GO:0005575	cellular_component	Communication:1345790	GO:0003824 | GO:0016161 | GO:0016161 | GO:0043169	catalytic activity | beta-amylase activity | beta-amylase activity | cation binding	AnalysisReference:501730468 | Communication:501714663 | AnalysisReference:501730468 | AnalysisReference:501730468	GO:0000272 | GO:0005975 | GO:0030244	polysaccharide catabolic process | carbohydrate metabolic process | cellulose biosynthetic process	AnalysisReference:501730468 | AnalysisReference:501730468 | AnalysisReference:1445901
TF-finder	Water Stress	AT3G27785	Water Stress tolerance	2	0.189011	0.378022		MYB118; DNA binding / transcription activator/ transcription factor	putative transcription factor (MYB118)	MYB118; FUNCTIONS IN: transcription factor activity, transcription activator activity, DNA binding; INVOLVED IN: regulation of transcription, DNA-dependent, regulation of transcription; LOCATED IN: nucleus; EXPRESSED IN: embryo, rosette leaf, cauline leaf, fruit, flower; CONTAINS InterPro DOMAIN/s: SANT, DNA-binding (InterPro:IPR001005), Homeodomain-like (InterPro:IPR009057), Myb, DNA-binding (In…	GO:0005634	nucleus	Publication:501729384|PMID:19066902	GO:0003677 | GO:0003700 | GO:0016563	DNA binding | transcription factor activity | transcription activator activity	Communication:501714663 | Communication:501714663 | Publication:501729384|PMID:19066902	GO:0006355 | GO:0045449	regulation of transcription, DNA-dependent | regulation of transcription	Communication:501714663 | AnalysisReference:501730468
TF-finder	Water Stress	AT4G35280	Water Stress tolerance	2	0.176409	0.352818		zinc finger (C2H2 type) family protein		zinc finger (C2H2 type) family protein; FUNCTIONS IN: transcription factor activity, zinc ion binding, nucleic acid binding; INVOLVED IN: regulation of transcription; LOCATED IN: intracellular; EXPRESSED IN: 6 plant structures; EXPRESSED DURING: L mature pollen stage, M germinated pollen stage, 4 anthesis, petal differentiation and expansion stage; CONTAINS InterPro DOMAIN/s: Zinc finger, C2H2-li…	GO:0005622	intracellular	AnalysisReference:501730468	GO:0003676 | GO:0003700 | GO:0008270	nucleic acid binding | transcription factor activity | zinc ion binding	Communication:501714663 | Publication:1345963|PMID:11118137 | Communication:501714663	GO:0045449	regulation of transcription	Publication:1345963|PMID:11118137
TF-finder	Water Stress	AT1G11950	Water Stress tolerance	2	-0.172223	0.344447		transcription factor		transcription factor; FUNCTIONS IN: transcription factor activity; EXPRESSED IN: 22 plant structures; EXPRESSED DURING: 13 growth stages; CONTAINS InterPro DOMAIN/s: Transcription factor jumonji/aspartyl beta-hydroxylase (InterPro:IPR003347), Transcription factor jumonji (InterPro:IPR013129); BEST Arabidopsis thaliana protein match is: transcription factor jumonji (jmjC) domain-containing protein…				GO:0003700	transcription factor activity	Communication:501714663
TF-finder	Water Stress	AT4G00220	Water Stress tolerance	2	0.168328	0.336657	Positive	JLO (JAGGED LATERAL ORGANS)	Encodes a protein containing a LOB domain that is expressed in embryos, flower primordium and lateral floral organ boundaries. Overexpression is correlated with activation of STM and KNAT1 and down regulation of PIN1 and reduced auxin transport levels. Ectopic expression in plants results in premature termination of the shoot apical meristem and small, lobed leaves.	JAGGED LATERAL ORGANS (JLO); INVOLVED IN: xylem histogenesis, organ boundary specification between lateral organs and the meristem; LOCATED IN: cellular_component unknown; EXPRESSED IN: 8 plant structures; EXPRESSED DURING: petal differentiation and expansion stage; CONTAINS InterPro DOMAIN/s: Lateral organ boundaries, LOB (InterPro:IPR004883); BEST Arabidopsis thaliana protein match is: LBD18 (L…	GO:0005575	cellular_component	Communication:1345790				GO:0010089 | GO:0010199	xylem development | organ boundary specification between lateral organs and the meristem	Publication:501729309|PMID:19088331 | Publication:501722558|PMID:17557810
TF-finder	Water Stress	AT5G58080	Water Stress tolerance	2	0.167434	0.334868		ARR18 (ARABIDOPSIS RESPONSE REGULATOR 18); transcription factor/ two-component response regulator	member of Response Regulator: B- Type	ARABIDOPSIS RESPONSE REGULATOR 18 (ARR18); FUNCTIONS IN: transcription factor activity, two-component response regulator activity; INVOLVED IN: cytokinin mediated signaling, regulation of transcription; EXPRESSED IN: sepal, juvenile leaf, anther, shoot meristem; EXPRESSED DURING: petal differentiation and expansion stage; CONTAINS InterPro DOMAIN/s: Response regulator, plant B-type (InterPro:IPR0…				GO:0000156 | GO:0000156 | GO:0000156 | GO:0000156 | GO:0003700	two-component response regulator activity | two-component response regulator activity | two-component response regulator activity | two-component response regulator activity | transcription factor activity	Communication:501714663 | Publication:501680564|PMID:11574878 | Communication:1675000 | Publication:501681565|PMID:12068096 | Publication:1345963|PMID:11118137	GO:0009736 | GO:0045449	cytokinin mediated signaling | regulation of transcription	Publication:501681565|PMID:12068096 | Publication:1345963|PMID:11118137
TF-finder	Water Stress	AT2G38880	Water Stress tolerance	2	-0.165002	0.330004	Positive	NF-YB1 (NUCLEAR FACTOR Y, SUBUNIT B1); transcription factor	Encodes a transcription factor from the nuclear factor Y (NF-Y) family, AtNF-YB1. Confers drought tolerance.	NUCLEAR FACTOR Y, SUBUNIT B1 (NF-YB1); FUNCTIONS IN: transcription factor activity; INVOLVED IN: response to water deprivation, regulation of transcription, DNA-dependent; LOCATED IN: CCAAT-binding factor complex, nucleus; EXPRESSED IN: 23 plant structures; EXPRESSED DURING: 13 growth stages; CONTAINS InterPro DOMAIN/s: Transcription factor, CBFA/NFYB, DNA topoisomerase (InterPro:IPR003957), Tran…	GO:0005634 | GO:0016602	nucleus | CCAAT-binding factor complex	Publication:501720277|PMID:17138697 | Publication:2423|PMID:9662544	GO:0003700	transcription factor activity	Publication:1345963|PMID:11118137	GO:0006355 | GO:0009414	regulation of transcription, DNA-dependent | response to water deprivation	Publication:2423|PMID:9662544 | Publication:501723403|PMID:17923671
TF-finder	Water Stress	AT4G17710	Water Stress tolerance	2	0.161376	0.322752		HDG4 (HOMEODOMAIN GLABROUS 4); DNA binding / transcription factor	Encodes a homeobox-leucine zipper family protein belonging to the HD-ZIP IV family.	HOMEODOMAIN GLABROUS 4 (HDG4); FUNCTIONS IN: transcription factor activity, DNA binding; INVOLVED IN: regulation of transcription, DNA-dependent, regulation of transcription; LOCATED IN: nucleus; EXPRESSED IN: flower; CONTAINS InterPro DOMAIN/s: Homeobox, conserved site (InterPro:IPR017970), Homeobox (InterPro:IPR001356), Homeodomain-like (InterPro:IPR009057), Lipid-binding START (InterPro:IPR002…	GO:0005634 | GO:0005634	nucleus | nucleus	AnalysisReference:501730468 | Communication:501714663	GO:0003677 | GO:0003700	DNA binding | transcription factor activity	Communication:501714663 | Publication:1345963|PMID:11118137	GO:0006355 | GO:0006355 | GO:0045449	regulation of transcription, DNA-dependent | "regulation of transcription, DNA-dependent" | regulation of transcription	Communication:501714663 | AnalysisReference:501730468 | AnalysisReference:501730468
TF-finder	Water Stress	AT2G32370	Water Stress tolerance	2	0.133999	0.267999		HDG3 (HOMEODOMAIN GLABROUS 3); DNA binding / transcription factor	Encodes a homeobox-leucine zipper family protein belonging to the HD-ZIP IV family. Together with ATML1 and PDF2, it is involved in cotyledon development.	HOMEODOMAIN GLABROUS 3 (HDG3); FUNCTIONS IN: transcription factor activity, DNA binding; INVOLVED IN: cotyledon development, regulation of transcription, DNA-dependent; LOCATED IN: nucleus; EXPRESSED IN: fruit; EXPRESSED DURING: seedling growth; CONTAINS InterPro DOMAIN/s: Homeobox, conserved site (InterPro:IPR017970), Homeobox (InterPro:IPR001356), Homeodomain-like (InterPro:IPR009057), Lipid-bi…	GO:0005634 | GO:0005634	nucleus | nucleus	AnalysisReference:501730468 | Communication:501714663	GO:0003677 | GO:0003700	DNA binding | transcription factor activity	Communication:501714663 | Publication:1345963|PMID:11118137	GO:0006355 | GO:0048825	regulation of transcription, DNA-dependent | cotyledon development	Communication:501714663 | Publication:501719395|PMID:16778018
TF-finder	Water Stress	AT5G08190	Water Stress tolerance	2	-0.131927	0.263853		NF-YB12 (NUCLEAR FACTOR Y, SUBUNIT B12); DNA binding / transcription factor		NUCLEAR FACTOR Y, SUBUNIT B12 (NF-YB12); FUNCTIONS IN: transcription factor activity, DNA binding; INVOLVED IN: regulation of transcription; LOCATED IN: intracellular; EXPRESSED IN: 24 plant structures; EXPRESSED DURING: 14 growth stages; CONTAINS InterPro DOMAIN/s: Transcription factor CBF/NF-Y/archaeal histone (InterPro:IPR003958), Histone-fold (InterPro:IPR009072); BEST Arabidopsis thaliana pr…	GO:0005622	intracellular	AnalysisReference:501730468	GO:0003677 | GO:0003700	DNA binding | transcription factor activity	Communication:501714663 | Publication:1345963|PMID:11118137	GO:0045449	regulation of transcription	Publication:1345963|PMID:11118137
TF-finder	Water Stress	AT5G35550	Water Stress tolerance	2	0.131297	0.262595		TT2 (TRANSPARENT TESTA 2); DNA binding / transcription factor	TT2 encodes a R2R3 MYB domain putative transcription factor that acts as a key determinant in the proanthocyanidin accumulation of developing seed. It is thought that a ternary complex composed of TT2, TT8 and TTG1 is necessary for correct expression of BAN in seed endothelium.	TRANSPARENT TESTA 2 (TT2); FUNCTIONS IN: transcription factor activity, DNA binding; INVOLVED IN: proanthocyanidin biosynthetic process, regulation of transcription, DNA-dependent; LOCATED IN: nucleus; CONTAINS InterPro DOMAIN/s: SANT, DNA-binding (InterPro:IPR001005), Homeodomain-like (InterPro:IPR009057), Myb, DNA-binding (InterPro:IPR014778), Myb-type HTH DNA-binding domain (InterPro:IPR017930…	GO:0005634	nucleus	Publication:501680510|PMID:11549766	GO:0003677 | GO:0003700 | GO:0003700	DNA binding | transcription factor activity | transcription factor activity	Communication:501714663 | Publication:1345963|PMID:11118137 | Publication:501680510|PMID:11549766	GO:0006355 | GO:0010023	regulation of transcription, DNA-dependent | proanthocyanidin biosynthetic process	Publication:1545956|PMID:11597504 | Publication:501680510|PMID:11549766
TF-finder	Water Stress	AT1G26780	Water Stress tolerance	2	0.128247	0.256494		myb family transcription factor (MYB117)	putative transcription factor (MYB117)	myb domain protein 117 (MYB117); FUNCTIONS IN: transcription factor activity; INVOLVED IN: regulation of transcription; EXPRESSED IN: 6 plant structures; EXPRESSED DURING: F mature embryo stage, petal differentiation and expansion stage, D bilateral stage, E expanded cotyledon stage; CONTAINS InterPro DOMAIN/s: SANT, DNA-binding (InterPro:IPR001005), Homeodomain-like (InterPro:IPR009057), Myb, DN…				GO:0003700	transcription factor activity	Publication:1345963|PMID:11118137	GO:0010199 | GO:0045449	organ boundary specification between lateral organs and the meristem | regulation of transcription	Publication:501730491|PMID:19542355 | Publication:1345963|PMID:11118137
TF-finder	Water Stress	AT2G27990	Water Stress tolerance	2	0.122994	0.245988		BLH8 (BEL1-LIKE HOMEODOMAIN 8); DNA binding / transcription factor	Encodes a BEL1-like homeobox gene that functions together with PNY in meristem maintenance by regulating the allocation process during vegetative and reproductive development. Both gene products are required for the competence of the SAM to respond properly to floral inductive signals.	BEL1-LIKE HOMEODOMAIN 8 (BLH8); FUNCTIONS IN: transcription factor activity, DNA binding; INVOLVED IN: in 9 processes; LOCATED IN: nucleus; EXPRESSED IN: 10 plant structures; EXPRESSED DURING: 4 anthesis, F mature embryo stage, petal differentiation and expansion stage, D bilateral stage, E expanded cotyledon stage; CONTAINS InterPro DOMAIN/s: Homeobox, conserved site (InterPro:IPR017970), Homeob…	GO:0005634	nucleus	AnalysisReference:501730468	GO:0003677 | GO:0003700	DNA binding | transcription factor activity	Communication:501714663 | Publication:1345963|PMID:11118137	GO:0007389 | GO:0010076 | GO:0010077 | GO:0010223 | GO:0010228 | GO:0010229 | GO:0048645	pattern specification process | maintenance of floral meristem identity | maintenance of inflorescence meristem identity | secondary shoot formation | vegetative to reproductive phase transition | inflorescence development | organ formation	Publication:501719481|PMID:16741748 | Publication:501712530|PMID:15120075 | Publication:501724061|PMID:18298668 | Publication:501724061|PMID:18298668 | Publication:501712530|PMID:15120075 | Publication:501719481|PMID:16741748 | Publication:501712530|PMID:15120075
TF-finder	Water Stress	AT1G66370	Water Stress tolerance	2	0.116823	0.233645	Positive	MYB113 (myb domain protein 113); DNA binding / transcription factor	Encodes a member of the MYB family of transcription factors. Involved in regulation of anthocyanin biosynthesis. Affects the expression of enzymes involved in later steps of anthocyanin biosynthesis.	myb domain protein 113 (MYB113); FUNCTIONS IN: transcription factor activity, DNA binding; INVOLVED IN: response to jasmonic acid stimulus, regulation of anthocyanin biosynthetic process, regulation of transcription; EXPRESSED IN: 23 plant structures; EXPRESSED DURING: 15 growth stages; CONTAINS InterPro DOMAIN/s: SANT, DNA-binding (InterPro:IPR001005), Homeodomain-like (InterPro:IPR009057), Myb,…				GO:0003677 | GO:0003700 | GO:0003700	DNA binding | transcription factor activity | transcription factor activity	Communication:501714663 | Communication:501714663 | Publication:1345963|PMID:11118137	GO:0009753 | GO:0031540 | GO:0045449	response to jasmonic acid stimulus | regulation of anthocyanin biosynthetic process | regulation of transcription	Publication:501718564|PMID:16463103 | Publication:501723507|PMID:18036197 | Publication:1345963|PMID:11118137
TF-finder	Water Stress	AT3G59060	Water Stress tolerance	2	-0.112693	0.225386		PIL6 (PHYTOCHROME INTERACTING FACTOR 3-LIKE 6); DNA binding / transcription factor	Encodes a novel Myc-related bHLH transcription factor, which physically associated with APRR1/TOC1 and is a member of PIF3 transcription factor family. Involved in shade avoidance. Functions as negative regulator of PhyB. Protein levels are modulated by phytochrome B.	PHYTOCHROME INTERACTING FACTOR 3-LIKE 6 (PIL6); FUNCTIONS IN: transcription factor activity, DNA binding; INVOLVED IN: red, far-red light phototransduction, ethylene biosynthetic process, circadian rhythm; LOCATED IN: nucleus; EXPRESSED IN: 18 plant structures; EXPRESSED DURING: 10 growth stages; CONTAINS InterPro DOMAIN/s: Basic helix-loop-helix dimerisation region bHLH (InterPro:IPR001092), Hel…	GO:0005634	nucleus	AnalysisReference:501730468	GO:0003677 | GO:0003700 | GO:0003700 | GO:0003700 | GO:0003700	DNA binding | transcription factor activity | transcription factor activity | transcription factor activity | transcription factor activity	Communication:501714663 | Communication:501714663 | Publication:1345963|PMID:11118137 | Publication:501705886|PMID:12679534 | Publication:501706884|PMID:12826627	GO:0009585 | GO:0009693	red, far-red light phototransduction | ethylene biosynthetic process	Publication:501723791|PMID:18065691 | Publication:501723791|PMID:18065691
TF-finder	Water Stress	AT1G18750	Water Stress tolerance	2	0.111986	0.223973		AGL65 (AGAMOUS-LIKE 65); DNA binding / transcription factor	Encodes a member of the MIKC (MADS box, Keratin binding domain, and C terminal domain containing )family of transcriptional regulators. AGL65 is expressed in pollen.It forms heterodimers with other MICK family members (AGL104). Involved in late stages of pollen development and pollen tube growth.	AGAMOUS-LIKE 65 (AGL65); FUNCTIONS IN: transcription factor activity, DNA binding; INVOLVED IN: pollen development; EXPRESSED IN: 20 plant structures; EXPRESSED DURING: 14 growth stages; BEST Arabidopsis thaliana protein match is: DNA binding / transcription factor (TAIR:AT2G03060.2); Has 698 Blast hits to 619 proteins in 81 species: Archae - 0; Bacteria - 0; Metazoa - 258; Fungi - 41; Plants - 7…	GO:0005634	nucleus	AnalysisReference:501730468	GO:0003677 | GO:0003700 | GO:0003700 | GO:0003700	DNA binding | transcription factor activity | transcription factor activity | transcription factor activity	Communication:501714663 | Communication:501714663 | Publication:1345963|PMID:11118137 | Publication:501707748|PMID:12837945	GO:0009555	pollen development	Publication:501729865|PMID:19211705
TF-finder	Water Stress	AT2G32310	Water Stress tolerance	2	0.111086	0.222171		unknown protein		unknown protein; FUNCTIONS IN: molecular_function unknown; INVOLVED IN: biological_process unknown; LOCATED IN: cellular_component unknown; Has 6 Blast hits to 6 proteins in 1 species: Archae - 0; Bacteria - 0; Metazoa - 0; Fungi - 0; Plants - 6; Viruses - 0; Other Eukaryotes - 0 (source: NCBI BLink).	GO:0005575	cellular_component	Communication:1345790	GO:0003674	molecular_function	Communication:1345790	GO:0008150	biological_process	Communication:1345790
TF-finder	Water Stress	AT2G36400	Water Stress tolerance	2	-0.110423	0.220846		AtGRF3 (GROWTH-REGULATING FACTOR 3); transcription activator	Growth regulating factor encoding transcription activator. One of the nine members of a GRF gene family, containing nuclear targeting domain. Mutants result in smaller leaves indicating the role of the gene in leaf development. Expressed in root, shoot and flower.	GROWTH-REGULATING FACTOR 3 (AtGRF3); FUNCTIONS IN: transcription activator activity; INVOLVED IN: leaf development; LOCATED IN: nucleus; EXPRESSED IN: 22 plant structures; EXPRESSED DURING: 14 growth stages; CONTAINS InterPro DOMAIN/s: Glutamine-Leucine-Glutamine, QLQ (InterPro:IPR014978), WRC (InterPro:IPR014977); BEST Arabidopsis thaliana protein match is: AtGRF4 (GROWTH-REGULATING FACTOR 4); t…	GO:0005634	nucleus	Publication:501710542|PMID:12974814	GO:0016563	transcription activator activity	Publication:501710542|PMID:12974814	GO:0048366	leaf development	Publication:501710542|PMID:12974814
TF-finder	Water Stress	AT2G40220	Water Stress tolerance	2	0.107025	0.214049	Positive	ABI4 (ABA INSENSITIVE 4); DNA binding / transcription factor	encodes a member of the DREB subfamily A-3 of ERF/AP2 transcription factor family (ABI4). The protein contains one AP2 domain. There is only one member in this family. Involved in abscisic acid (ABA) signal transduction, ABA-mediated glucose response, and hexokinase-dependent sugar responses. Expressed most abundantly in developing siliques and to a lesser degree in seedlings.	ABA INSENSITIVE 4 (ABI4); FUNCTIONS IN: transcription factor activity, DNA binding; INVOLVED IN: in 13 processes; LOCATED IN: nucleus; EXPRESSED IN: embryo, fruit, endosperm; EXPRESSED DURING: seedling growth; CONTAINS InterPro DOMAIN/s: DNA-binding, integrase-type (InterPro:IPR016177), Pathogenesis-related transcriptional factor and ERF, DNA-binding (InterPro:IPR001471); BEST Arabidopsis thalian…	GO:0005634	nucleus	Communication:501714663	GO:0003677 | GO:0003677 | GO:0003700 | GO:0003700 | GO:0003700 | GO:0016563	DNA binding | DNA binding | transcription factor activity | transcription factor activity | transcription factor activity | transcription activator activity	Publication:501730601|PMID:19482916 | Communication:501714663 | Communication:501714663 | Publication:5837|PMID:11019812 | Publication:1345963|PMID:11118137 | Publication:501730601|PMID:19482916	GO:0005983 | GO:0006355 | GO:0006355 | GO:0006970 | GO:0009414 | GO:0009737 | GO:0009738 | GO:0009744 | GO:0009747 | GO:0009749 | GO:0009749 | GO:0010182 | GO:0010353 | GO:0010353 | GO:0019433 | GO:0031930 | GO:0048316	starch catabolic process | "regulation of transcription, DNA-dependent" | "regulation of transcription, DNA-dependent" | response to osmotic stress | response to water deprivation | response to abscisic acid stimulus | abscisic acid mediated signaling | response to sucrose stimulus | hexokinase-dependent signaling | response to glucose stimulus | response to glucose stimulus | sugar mediated sign…	Publication:501720135|PMID:17031512 | Communication:501714663 | Publication:5837|PMID:11019812 | Publication:848|PMID:10629000 | Publication:501717508|PMID:16113213 | Publication:1546473 | Publication:97|PMID:10950871 | Publication:2915|PMID:9418043 | Publication:1546473 | Publication:501730174|PMID:19392689 | Publication:97|PMID:10950871 | Publication:501705939|PMID:12663220 | Publication:501720…
TF-finder	Water Stress	AT2G22750	Water Stress tolerance	2	0.104338	0.208677		basic helix-loop-helix (bHLH) family protein		basic helix-loop-helix (bHLH) family protein; FUNCTIONS IN: transcription factor activity, DNA binding; INVOLVED IN: regulation of transcription; LOCATED IN: nucleus; EXPRESSED IN: sepal; EXPRESSED DURING: petal differentiation and expansion stage; CONTAINS InterPro DOMAIN/s: Basic helix-loop-helix dimerisation region bHLH (InterPro:IPR001092), Helix-loop-helix DNA-binding (InterPro:IPR011598); B…	GO:0005634	nucleus	AnalysisReference:501730468	GO:0003677 | GO:0003700 | GO:0003700	DNA binding | transcription factor activity | transcription factor activity	Communication:501714663 | Publication:1345963|PMID:11118137 | Publication:501705886|PMID:12679534	GO:0045449	regulation of transcription	Publication:1345963|PMID:11118137
TF-finder	Water Stress	AT1G34170	Water Stress tolerance	2	0.102222	0.204443		transcription factor		transcription factor; FUNCTIONS IN: transcription factor activity; INVOLVED IN: regulation of transcription; LOCATED IN: nucleus; CONTAINS InterPro DOMAIN/s: Aux/IAA-ARF-dimerisation (InterPro:IPR011525), Transcriptional factor B3 (InterPro:IPR003340), Auxin response factor (InterPro:IPR010525); BEST Arabidopsis thaliana protein match is: ARF14 (AUXIN RESPONSE FACTOR 14); transcription factor (TA…	GO:0005634	nucleus	AnalysisReference:501730468	GO:0003700	transcription factor activity	Publication:1345963|PMID:11118137	GO:0045449	regulation of transcription	Publication:1345963|PMID:11118137
TF-finder	Water Stress	AT1G13400	Water Stress tolerance	2	0.101206	0.202412	Positive	NUB (NUBBIN); nucleic acid binding / zinc ion binding	Along with JAG, it is involved in stamen and carpel development. Expression is limited to the adaxial side of lateral organs. Activated by AGAMOUS in a cal-1, ap1-1 background.	NUBBIN (NUB); FUNCTIONS IN: zinc ion binding, nucleic acid binding; INVOLVED IN: stamen development, anther development, carpel development; LOCATED IN: intracellular; EXPRESSED IN: 10 plant structures; EXPRESSED DURING: petal differentiation and expansion stage, D bilateral stage, E expanded cotyledon stage; CONTAINS InterPro DOMAIN/s: Zinc finger, C2H2-like (InterPro:IPR015880), Zinc finger, C2…	GO:0005622	intracellular	AnalysisReference:501730468	GO:0003676 | GO:0008270 | GO:0008270	nucleic acid binding | zinc ion binding | zinc ion binding	Communication:501714663 | Communication:501714663 | AnalysisReference:501730468	GO:0048440 | GO:0048443 | GO:0048653	carpel development | stamen development | anther development	Publication:501718664|PMID:16554365 | Publication:501718664|PMID:16554365 | Publication:501718664|PMID:16554365
TF-finder	Water Stress	AT1G27650	Water Stress tolerance	2	-0.0973522	0.194704		ATU2AF35A; RNA binding / nucleic acid binding / nucleotide binding / zinc ion binding	U2 auxiliary factor small subunit. The atU2AF35a protein and its homolog, atU2AF35b, contain most of the conserved domains of hsU2AF35, including the psiRRM, one RS domain, two zinc fingers, and the two regions for interacting with U2AF large subunit. Both proteins lack the stretch of glycines present in human U2AF35. The sequences are overall 83% identical, and each Arabidopsis homolog shows app…	ATU2AF35A; FUNCTIONS IN: RNA binding, nucleotide binding, zinc ion binding, nucleic acid binding; INVOLVED IN: photoperiodism, flowering; LOCATED IN: nucleus; EXPRESSED IN: 26 plant structures; EXPRESSED DURING: 14 growth stages; CONTAINS InterPro DOMAIN/s: Zinc finger, CCCH-type (InterPro:IPR000571), RNA recognition motif, RNP-1 (InterPro:IPR000504), Nucleotide-binding, alpha-beta plait (InterPr…	GO:0005634	nucleus	Publication:501718416|PMID:16407443	GO:0000166 | GO:0003676 | GO:0003676 | GO:0003723 | GO:0003723 | GO:0003723 | GO:0008270 | GO:0008270	nucleotide binding | nucleic acid binding | nucleic acid binding | RNA binding | RNA binding | RNA binding | zinc ion binding | zinc ion binding	AnalysisReference:501730468 | AnalysisReference:501730468 | AnalysisReference:501730468 | Communication:501714663 | AnalysisReference:501730468 | AnalysisReference:501730468 | AnalysisReference:501730468 | AnalysisReference:501730468	GO:0048573	photoperiodism, flowering	Publication:501718416|PMID:16407443
TF-finder	Water Stress	AT3G03260	Water Stress tolerance	2	0.0885579	0.177116		HDG8 (HOMEODOMAIN GLABROUS 8); DNA binding / transcription factor	Encodes a homeobox-leucine zipper family protein belonging to the HD-ZIP IV family.	HOMEODOMAIN GLABROUS 8 (HDG8); FUNCTIONS IN: transcription factor activity, DNA binding; INVOLVED IN: regulation of transcription, DNA-dependent, regulation of transcription; LOCATED IN: nucleus; EXPRESSED IN: embryo, fruit, endosperm; CONTAINS InterPro DOMAIN/s: Homeobox, conserved site (InterPro:IPR017970), Homeobox (InterPro:IPR001356), Homeodomain-like (InterPro:IPR009057), Lipid-binding STAR…	GO:0005634 | GO:0005634	nucleus | nucleus	AnalysisReference:501730468 | Communication:501714663	GO:0003677 | GO:0003700	DNA binding | transcription factor activity	Communication:501714663 | Publication:1345963|PMID:11118137	GO:0006355 | GO:0006355 | GO:0045449	regulation of transcription, DNA-dependent | "regulation of transcription, DNA-dependent" | regulation of transcription	Communication:501714663 | AnalysisReference:501730468 | AnalysisReference:501730468
TF-finder	Water Stress	AT5G56110	Water Stress tolerance	2	0.0834873	0.166975		ATMYB103 (ARABIDOPSIS THALIANA MYB DOMAIN PROTEIN 103); DNA binding / transcription factor	Encodes a member of the R2R3 MYB transcription factor gene family that is required for anther development by regulation tapetum development, callose dissolution and exine formation. It acts upstream of MS2.	ARABIDOPSIS THALIANA MYB DOMAIN PROTEIN 103 (ATMYB103); FUNCTIONS IN: transcription factor activity, DNA binding; INVOLVED IN: tapetal layer development, regulation of transcription, DNA-dependent, trichome morphogenesis; LOCATED IN: nucleus; EXPRESSED IN: leaf whorl, tapetum, flower, trichome; EXPRESSED DURING: petal differentiation and expansion stage; CONTAINS InterPro DOMAIN/s: SANT, DNA-bind…	GO:0005634	nucleus	Publication:501722863|PMID:17727613	GO:0003677 | GO:0003700	DNA binding | transcription factor activity	Communication:501714663 | Publication:1345963|PMID:11118137	GO:0006355 | GO:0010090 | GO:0048658	regulation of transcription, DNA-dependent | trichome morphogenesis | tapetal layer development	Publication:1468|PMID:10353220 | Publication:501707723|PMID:12848824 | Publication:501722863|PMID:17727613
TF-finder	Water Stress	AT2G33880	Water Stress tolerance	2	0.0830678	0.166136		HB-3; transcription factor	Encodes a protein with similarity to WUS type homeodomain protein. Required for meristem growth and development and acts through positive regulation of WUS. Loss of function phenotypes include embryo lethality, hyponastic cotyledons, reduced root development and smaller meristems. Phenotypes can be rescued by addition of sucrose in the growth media.	HB-3; FUNCTIONS IN: transcription factor activity; INVOLVED IN: embryonic development ending in seed dormancy, regulation of meristem growth, positive regulation of cell proliferation; LOCATED IN: nucleus, cytoplasm; EXPRESSED IN: 13 plant structures; EXPRESSED DURING: 7 growth stages; CONTAINS InterPro DOMAIN/s: Homeobox (InterPro:IPR001356), Homeobox, conserved site (InterPro:IPR017970), Homeod…	GO:0005634 | GO:0005737	nucleus | cytoplasm	Publication:501722919|PMID:17706632 | Publication:501722919|PMID:17706632	GO:0003700	transcription factor activity	Publication:1345963|PMID:11118137	GO:0008284 | GO:0009793 | GO:0010075	positive regulation of cell proliferation | embryonic development ending in seed dormancy | regulation of meristem growth	Publication:501715060|PMID:15753038 | Publication:501722919|PMID:17706632 | Publication:501715060|PMID:15753038
TF-finder	Water Stress	AT2G35550	Water Stress tolerance	2	0.0767585	0.153517		BPC7 (BASIC PENTACYSTEINE 7); DNA binding / transcription factor		BASIC PENTACYSTEINE 7 (BPC7); FUNCTIONS IN: transcription factor activity, DNA binding; INVOLVED IN: regulation of transcription, DNA-dependent; LOCATED IN: nucleus; EXPRESSED IN: 17 plant structures; EXPRESSED DURING: 10 growth stages; CONTAINS InterPro DOMAIN/s: GAGA binding-like (InterPro:IPR010409); BEST Arabidopsis thaliana protein match is: BPC2 (BASIC PENTACYSTEINE 2); DNA binding / transc…	GO:0005634	nucleus	Publication:501711763|PMID:14731261	GO:0003677 | GO:0003700	DNA binding | transcription factor activity	Publication:501711763|PMID:14731261 | Publication:501711763|PMID:14731261	GO:0006355	regulation of transcription, DNA-dependent	Publication:501711763|PMID:14731261
TF-finder	Water Stress	AT3G09735	Water Stress tolerance	2	-0.0732004	0.146401		DNA-binding S1FA family protein		DNA-binding S1FA family protein; FUNCTIONS IN: DNA binding; INVOLVED IN: regulation of transcription; LOCATED IN: endomembrane system, nucleus; EXPRESSED IN: 22 plant structures; EXPRESSED DURING: 13 growth stages; CONTAINS InterPro DOMAIN/s: DNA binding protein S1FA (InterPro:IPR006779); Has 54 Blast hits to 54 proteins in 10 species: Archae - 0; Bacteria - 0; Metazoa - 0; Fungi - 0; Plants - 54…	GO:0005634 | GO:0012505	nucleus | endomembrane system	AnalysisReference:501730468 | AnalysisReference:501730133	GO:0003677 | GO:0003677	DNA binding | DNA binding	Communication:501714663 | AnalysisReference:501730468	GO:0045449	regulation of transcription	AnalysisReference:501730468
TF-finder	Water Stress	AT1G13290	Water Stress tolerance	2	0.0721077	0.144215	Positive	DOT5 (DEFECTIVELY ORGANIZED TRIBUTARIES 5); transcription factor	Encodes a putative zinc finger protein (C2H2 family, type IIIA, subclass A1d) that has a WIP domain. Seedlings with mutations in DOT5 have a misaligned venation defect in their leaves and cotyledons. Additional developmental abnormalities, such as elongated petioles and aberrant phyllotaxy suggest that DOT5 is required for normal shoot and root development.	DEFECTIVELY ORGANIZED TRIBUTARIES 5 (DOT5); FUNCTIONS IN: transcription factor activity; INVOLVED IN: cotyledon vascular tissue pattern formation, shoot development, phloem or xylem histogenesis, root development, leaf vascular tissue pattern formation; LOCATED IN: intracellular; EXPRESSED IN: 8 plant structures; EXPRESSED DURING: 4 anthesis, F mature embryo stage, petal differentiation and expan…	GO:0005622	intracellular	AnalysisReference:501730468	GO:0003700	transcription factor activity	Publication:1345963|PMID:11118137	GO:0010087 | GO:0010305 | GO:0010588 | GO:0048364 | GO:0048367	phloem or xylem histogenesis | leaf vascular tissue pattern formation | cotyledon vascular tissue pattern formation | root development | shoot development	Publication:501727292|PMID:18643975 | Publication:501727292|PMID:18643975 | Publication:501727292|PMID:18643975 | Publication:501727292|PMID:18643975 | Publication:501727292|PMID:18643975
TF-finder	Water Stress	AT4G02670	Water Stress tolerance	2	0.0714036	0.142807		AtIDD12 (Arabidopsis thaliana Indeterminate(ID)-Domain 12); nucleic acid binding / transcription factor/ zinc ion binding		Arabidopsis thaliana Indeterminate(ID)-Domain 12 (AtIDD12); FUNCTIONS IN: transcription factor activity, zinc ion binding, nucleic acid binding; INVOLVED IN: regulation of transcription; LOCATED IN: intracellular, chloroplast; EXPRESSED IN: shoot apex, embryo, pedicel, flower, seed; EXPRESSED DURING: 4 anthesis, C globular stage, petal differentiation and expansion stage, D bilateral stage, E exp…	GO:0005622 | GO:0009507	intracellular | chloroplast	AnalysisReference:501730468 | AnalysisReference:501730133	GO:0003676 | GO:0003700 | GO:0008270	nucleic acid binding | transcription factor activity | zinc ion binding	Communication:501714663 | Publication:1345963|PMID:11118137 | Communication:501714663	GO:0045449	regulation of transcription	Publication:1345963|PMID:11118137
TF-finder	Water Stress	AT4G25610	Water Stress tolerance	2	-0.0710448	0.14209		zinc finger (C2H2 type) family protein		zinc finger (C2H2 type) family protein; FUNCTIONS IN: zinc ion binding, nucleic acid binding; INVOLVED IN: biological_process unknown; LOCATED IN: intracellular; EXPRESSED IN: 20 plant structures; EXPRESSED DURING: 8 growth stages; CONTAINS InterPro DOMAIN/s: Zinc finger, C2H2-type (InterPro:IPR007087).	GO:0005622	intracellular	AnalysisReference:501730468	GO:0003676 | GO:0008270 | GO:0008270 | GO:0008270	nucleic acid binding | zinc ion binding | zinc ion binding | zinc ion binding	Communication:501714663 | Communication:501714663 | AnalysisReference:501730468 | AnalysisReference:501730468	GO:0008150	biological_process	Communication:1345790
TF-finder	Water Stress	AT2G35700	Water Stress tolerance	2	0.0612444	0.122489	Positive	ERF38 (ERF FAMILY PROTEIN 38); DNA binding / transcription factor	encodes a member of the DREB subfamily A-4 of ERF/AP2 transcription factor family. The protein contains one AP2 domain. There are 17 members in this subfamily including TINY. Thought to be involved in secondary cell wall metabolism.	ERF FAMILY PROTEIN 38 (ERF38); FUNCTIONS IN: transcription factor activity, DNA binding; INVOLVED IN: embryonic development ending in seed dormancy, secondary cell wall biogenesis, regulation of transcription, DNA-dependent; LOCATED IN: nucleus; EXPRESSED IN: 6 plant structures; EXPRESSED DURING: seed maturation stage, petal differentiation and expansion stage; CONTAINS InterPro DOMAIN/s: DNA-bin…	GO:0005634	nucleus	Communication:501714663	GO:0003677 | GO:0003700 | GO:0003700	DNA binding | transcription factor activity | transcription factor activity	Communication:501714663 | Communication:501714663 | Publication:1345963|PMID:11118137	GO:0006355 | GO:0009834	regulation of transcription, DNA-dependent | secondary cell wall biogenesis	Communication:501714663 | Publication:501727448|PMID:18723362
TF-finder	Water Stress	AT4G28190	Water Stress tolerance	2	-0.0574791	0.114958		ULT1 (ULTRAPETALA1); DNA binding	Encodes a novel Cys-rich protein with a B-box like domain that acts as a negative regulator of meristem cell accumulation in inflorescence and floral meristems as loss-of-function ult1 mutations cause inflorescence meristem enlargement, the production of extra flowers and floral organs, and a decrease in floral meristem determinacy.	ULTRAPETALA1 (ULT1); FUNCTIONS IN: DNA binding; INVOLVED IN: regulation of floral meristem growth, meristem determinacy, regulation of inflorescence meristem growth, floral meristem determinacy; LOCATED IN: cytosol, nucleus; EXPRESSED IN: 31 plant structures; EXPRESSED DURING: 19 growth stages; CONTAINS InterPro DOMAIN/s: SAND (InterPro:IPR000770); BEST Arabidopsis thaliana protein match is: ULT2…	GO:0005634 | GO:0005829	nucleus | cytosol	Publication:501714549|PMID:15673576 | Publication:501714549|PMID:15673576	GO:0003677	DNA binding	AnalysisReference:501730468	GO:0010022 | GO:0010080 | GO:0010081 | GO:0010582	meristem determinacy | regulation of floral meristem growth | regulation of inflorescence meristem growth | floral meristem determinacy	Publication:501679490|PMID:11262233 | Publication:501679490|PMID:11262233 | Publication:501679490|PMID:11262233 | Publication:501724444|PMID:18441215
TF-finder	Water Stress	AT1G19700	Water Stress tolerance	2	0.0569485	0.113897		BEL10 (BEL1-LIKE HOMEODOMAIN 10); DNA binding / transcription factor	Encodes a member of the BEL family of homeodomain proteins. Its interaction with PLP (PAS/LOV PROTEIN) is diminished by blue light.	BEL1-LIKE HOMEODOMAIN 10 (BEL10); FUNCTIONS IN: transcription factor activity, DNA binding; INVOLVED IN: regulation of transcription, DNA-dependent, regulation of transcription; LOCATED IN: nucleus; EXPRESSED IN: 20 plant structures; EXPRESSED DURING: 11 growth stages; CONTAINS InterPro DOMAIN/s: Homeobox (InterPro:IPR001356), Homeodomain-like (InterPro:IPR009057), POX (InterPro:IPR006563), Homeo…	GO:0005634 | GO:0005634	nucleus | nucleus	AnalysisReference:501730468 | Communication:501714663	GO:0003677 | GO:0003700	DNA binding | transcription factor activity	Communication:501714663 | Publication:1345963|PMID:11118137	GO:0006355 | GO:0006355 | GO:0045449	regulation of transcription, DNA-dependent | "regulation of transcription, DNA-dependent" | regulation of transcription	Communication:501714663 | AnalysisReference:501730468 | AnalysisReference:501730468
TF-finder	Water Stress	AT5G07100	Water Stress tolerance	2	-0.0467142	0.0934283		WRKY26; transcription factor	Encodes WRKY DNA-binding protein 26 (WRKY26).	WRKY26; FUNCTIONS IN: transcription factor activity; INVOLVED IN: regulation of transcription, DNA-dependent, regulation of transcription; LOCATED IN: nucleus; EXPRESSED IN: 10 plant structures; EXPRESSED DURING: LP.06 six leaves visible, 4 anthesis, LP.04 four leaves visible; CONTAINS InterPro DOMAIN/s: DNA-binding WRKY (InterPro:IPR003657); BEST Arabidopsis thaliana protein match is: WRKY33; tr…	GO:0005634	nucleus	AnalysisReference:501730468	GO:0003700 | GO:0003700 | GO:0003700 | GO:0003700 | GO:0003700 | GO:0003700	transcription factor activity | transcription factor activity | transcription factor activity | transcription factor activity | transcription factor activity | transcription factor activity	Communication:501714663 | Publication:1345963|PMID:11118137 | Publication:492|PMID:10785665 | Publication:1345963|PMID:11118137 | Communication:1674991 | Publication:492|PMID:10785665	GO:0006355 | GO:0045449	regulation of transcription, DNA-dependent | regulation of transcription	Communication:501714663 | AnalysisReference:501730468
TF-finder	Water Stress	AT5G04400	Water Stress tolerance	2	0.0374177	0.0748354		anac077 (Arabidopsis NAC domain containing protein 77); DNA binding		Arabidopsis NAC domain containing protein 77 (anac077); FUNCTIONS IN: DNA binding; INVOLVED IN: multicellular organismal development, regulation of transcription; LOCATED IN: cellular_component unknown; EXPRESSED IN: shoot, flower, leaf; EXPRESSED DURING: petal differentiation and expansion stage, LP.08 eight leaves visible; CONTAINS InterPro DOMAIN/s: No apical meristem (NAM) protein (InterPro:I…	GO:0005575	cellular_component	Communication:1345790	GO:0003677	DNA binding	AnalysisReference:501730468	GO:0007275 | GO:0045449	multicellular organismal development | regulation of transcription	Communication:501714663 | AnalysisReference:501730468
TF-finder	Water Stress	AT5G43170	Water Stress tolerance	2	-0.0353788	0.0707575		AZF3 (ARABIDOPSIS ZINC-FINGER PROTEIN 3); DNA binding / nucleic acid binding / transcription factor/ transcription repressor/ zinc ion binding	Encodes zinc finger protein. mRNA levels are elevated in response to high salinity and low temperature. The protein is localized to the nucleus and acts as a transcriptional repressor.	ARABIDOPSIS ZINC-FINGER PROTEIN 3 (AZF3); FUNCTIONS IN: transcription repressor activity, transcription factor activity, DNA binding, zinc ion binding, nucleic acid binding; INVOLVED IN: hyperosmotic salinity response, response to cold, response to chitin; LOCATED IN: nucleus; EXPRESSED IN: 23 plant structures; EXPRESSED DURING: 14 growth stages; CONTAINS InterPro DOMAIN/s: Zinc finger, C2H2-like…	GO:0005634 | GO:0005634	nucleus | nucleus	Publication:436|PMID:10806347 | Publication:501712981|PMID:15333755	GO:0003676 | GO:0003677 | GO:0003700 | GO:0008270 | GO:0016564	nucleic acid binding | DNA binding | transcription factor activity | zinc ion binding | transcription repressor activity	Communication:501714663 | Publication:436|PMID:10806347 | Publication:1345963|PMID:11118137 | Communication:501714663 | Publication:501712981|PMID:15333755	GO:0009409 | GO:0010200 | GO:0042538	response to cold | response to chitin | hyperosmotic salinity response	Publication:436|PMID:10806347 | Publication:501722879|PMID:17722694 | Publication:436|PMID:10806347
TF-finder	Water Stress	AT2G43140	Water Stress tolerance	2	-0.0294193	0.0588385		DNA binding / transcription factor		DNA binding / transcription factor; FUNCTIONS IN: transcription factor activity, DNA binding; INVOLVED IN: regulation of transcription; LOCATED IN: nucleus; EXPRESSED IN: root; CONTAINS InterPro DOMAIN/s: Basic helix-loop-helix dimerisation region bHLH (InterPro:IPR001092), Helix-loop-helix DNA-binding (InterPro:IPR011598); BEST Arabidopsis thaliana protein match is: basic helix-loop-helix (bHLH)…	GO:0005634	nucleus	AnalysisReference:501730468	GO:0003677 | GO:0003700 | GO:0003700	DNA binding | transcription factor activity | transcription factor activity	Communication:501714663 | Publication:1345963|PMID:11118137 | Publication:501705886|PMID:12679534	GO:0045449	regulation of transcription	Publication:1345963|PMID:11118137
TF-finder	Water Stress	AT5G66940	Water Stress tolerance	2	0.0286379	0.0572758		Dof-type zinc finger domain-containing protein		Dof-type zinc finger domain-containing protein; FUNCTIONS IN: transcription factor activity, DNA binding; INVOLVED IN: regulation of transcription; EXPRESSED IN: 17 plant structures; EXPRESSED DURING: 8 growth stages; CONTAINS InterPro DOMAIN/s: Zinc finger, Dof-type (InterPro:IPR003851); BEST Arabidopsis thaliana protein match is: OBP1 (OBF BINDING PROTEIN 1); DNA binding / protein binding / tra…				GO:0003677 | GO:0003700 | GO:0003700	DNA binding | transcription factor activity | transcription factor activity	Communication:501714663 | Publication:1345963|PMID:11118137 | Publication:501682896|PMID:12475498	GO:0045449	regulation of transcription	Publication:1345963|PMID:11118137
TF-finder	Water Stress	AT1G26310	Water Stress tolerance	2	0.0264919	0.0529839		CAL (CAULIFLOWER); DNA binding / transcription factor	Floral homeotic gene encoding a MADS domain protein homologous to AP1. Enhances the flower to shoot transformation in ap1 mutants.	CAULIFLOWER (CAL); FUNCTIONS IN: transcription factor activity, DNA binding; INVOLVED IN: positive regulation of flower development; LOCATED IN: nucleus; EXPRESSED IN: 12 plant structures; EXPRESSED DURING: 4 anthesis, F mature embryo stage, petal differentiation and expansion stage, D bilateral stage, E expanded cotyledon stage; CONTAINS InterPro DOMAIN/s: Transcription factor, MADS-box (InterPr…	GO:0005634	nucleus	AnalysisReference:501730468	GO:0003677 | GO:0003700 | GO:0003700 | GO:0003700 | GO:0003700	DNA binding | transcription factor activity | transcription factor activity | transcription factor activity | transcription factor activity	Communication:501714663 | Communication:501714663 | Publication:4532|PMID:7824951 | Publication:1345963|PMID:11118137 | Publication:501707748|PMID:12837945	GO:0009911	positive regulation of flower development	Publication:792|PMID:10648231
TF-finder	Water Stress	AT3G11450	Water Stress tolerance	2	-0.0222962	0.0445924		DNAJ heat shock N-terminal domain-containing protein / cell division protein-related		DNAJ heat shock N-terminal domain-containing protein / cell division protein-related; FUNCTIONS IN: heat shock protein binding, DNA binding; INVOLVED IN: protein folding; LOCATED IN: cellular_component unknown; EXPRESSED IN: 24 plant structures; EXPRESSED DURING: 13 growth stages; CONTAINS InterPro DOMAIN/s: Molecular chaperone, heat shock protein, Hsp40, DnaJ (InterPro:IPR015609), Heat shock pro…	GO:0005575	cellular_component	Communication:1345790	GO:0003677 | GO:0031072	DNA binding | heat shock protein binding	AnalysisReference:501730468 | AnalysisReference:501730468	GO:0006457	protein folding	Communication:501714663
TF-finder	Water Stress	AT3G53680	Water Stress tolerance	2	0.015659	0.0313181		PHD finger transcription factor, putative		PHD finger transcription factor, putative; FUNCTIONS IN: protein binding, DNA binding, zinc ion binding; INVOLVED IN: regulation of transcription, DNA-dependent; LOCATED IN: nucleus; EXPRESSED IN: 15 plant structures; EXPRESSED DURING: 6 growth stages; CONTAINS InterPro DOMAIN/s: Zinc finger, RING/FYVE/PHD-type (InterPro:IPR013083), Zinc finger, PHD-type (InterPro:IPR001965), Zinc finger, FYVE/PH…	GO:0005634	nucleus	Communication:501714663	GO:0003677 | GO:0005515 | GO:0008270	DNA binding | protein binding | zinc ion binding	Communication:501714663 | AnalysisReference:501730468 | AnalysisReference:501730468	GO:0006355	regulation of transcription, DNA-dependent	Communication:501714663
TF-finder	Water Stress	AT3G55080	Water Stress tolerance	2	0.0154897	0.0309794		SET domain-containing protein		SET domain-containing protein; FUNCTIONS IN: molecular_function unknown; INVOLVED IN: biological_process unknown; LOCATED IN: cellular_component unknown; EXPRESSED IN: 22 plant structures; EXPRESSED DURING: 13 growth stages; CONTAINS InterPro DOMAIN/s: SET (InterPro:IPR001214); BEST Arabidopsis thaliana protein match is: SET domain-containing protein (TAIR:AT3G07670.1); Has 692 Blast hits to 692 …	GO:0005575	cellular_component	Communication:1345790	GO:0003674	molecular_function	Communication:501683652	GO:0008150	biological_process	Communication:501683652
TF-finder	Water Stress	AT1G76710	Water Stress tolerance	2	-0.0141917	0.0283834		SDG26 (SET DOMAIN GROUP 26); histone-lysine N-methyltransferase		ASH1-RELATED PROTEIN 1 (ASHH1); FUNCTIONS IN: histone-lysine N-methyltransferase activity; INVOLVED IN: biological_process unknown; LOCATED IN: nucleus; EXPRESSED IN: 23 plant structures; EXPRESSED DURING: 13 growth stages; CONTAINS InterPro DOMAIN/s: SET (InterPro:IPR001214), Post-SET zinc-binding region (InterPro:IPR003616), AWS (InterPro:IPR006560); BEST Arabidopsis thaliana protein match is: …	GO:0005634	nucleus	AnalysisReference:501730468	GO:0018024	histone-lysine N-methyltransferase activity	AnalysisReference:501730468	GO:0008150	biological_process	Communication:501683652
TF-finder	Water Stress	AT5G09780	Water Stress tolerance	2	0.0111212	0.0222425		transcriptional factor B3 family protein		transcriptional factor B3 family protein; FUNCTIONS IN: transcription factor activity, DNA binding; INVOLVED IN: regulation of transcription, DNA-dependent; LOCATED IN: cellular_component unknown; EXPRESSED IN: shoot apex, embryo, flower, seed; EXPRESSED DURING: petal differentiation and expansion stage, D bilateral stage, E expanded cotyledon stage; CONTAINS InterPro DOMAIN/s: Transcriptional fa…	GO:0005575	cellular_component	Communication:1345790	GO:0003677 | GO:0003677 | GO:0003700	DNA binding | DNA binding | transcription factor activity	Communication:501714663 | AnalysisReference:501730468 | Communication:501714663	GO:0006355 | GO:0006355	regulation of transcription, DNA-dependent | "regulation of transcription, DNA-dependent"	Communication:501714663 | AnalysisReference:501730468
TF-finder	Water Stress	AT1G76420	Water Stress tolerance	2	0.00777431	0.0155486		CUC3 (CUP SHAPED COTYLEDON3); transcription factor	Identified in an enhancer trap line; member of the NAC family of proteins. Expressed at the boundary between the shoot meristem and lateral organs and the polar nuclei in the embryo sac.	CUP SHAPED COTYLEDON3 (CUC3); FUNCTIONS IN: transcription factor activity; INVOLVED IN: multicellular organismal development, meristem initiation, organ boundary specification between lateral organs and the meristem; LOCATED IN: cellular_component unknown; EXPRESSED IN: 10 plant structures; EXPRESSED DURING: 6 growth stages; CONTAINS InterPro DOMAIN/s: No apical meristem (NAM) protein (InterPro:I…	GO:0005575	cellular_component	Communication:1345790	GO:0003700 | GO:0003700	transcription factor activity | transcription factor activity	Publication:1345963|PMID:11118137 | Publication:501707746|PMID:12837947	GO:0007275 | GO:0010014 | GO:0010014 | GO:0010199	multicellular organismal development | meristem initiation | meristem initiation | organ boundary specification between lateral organs and the meristem	Communication:501714663 | Publication:501720314|PMID:17122068 | Publication:501707746|PMID:12837947 | Publication:501707746|PMID:12837947
TF-finder	Water Stress	AT4G28610	Water Stress tolerance	1	-0.893968	0.893968		PHR1 (PHOSPHATE STARVATION RESPONSE 1); transcription factor	Similar to phosphate starvation response gene from Chlamydomonas. Weakly responsive to phosphate starvation. Acts upstream of PHO2 in phosphate signaling.	PHOSPHATE STARVATION RESPONSE 1 (PHR1); FUNCTIONS IN: transcription factor activity; INVOLVED IN: cellular response to phosphate starvation, regulation of transcription; LOCATED IN: nucleus; EXPRESSED IN: 24 plant structures; EXPRESSED DURING: 15 growth stages; CONTAINS InterPro DOMAIN/s: Homeodomain-like (InterPro:IPR009057), Myb, DNA-binding (InterPro:IPR014778), Myb-type HTH DNA-binding domain…	GO:0005634	nucleus	Publication:501680627|PMID:11511543	GO:0003700	transcription factor activity	Publication:1345963|PMID:11118137	GO:0016036 | GO:0045449	cellular response to phosphate starvation | regulation of transcription	Publication:501719133|PMID:16679424 | Publication:1345963|PMID:11118137
TF-finder	Water Stress	AT2G17560	Water Stress tolerance	1	0.355954	0.355954		HMGB4 (HIGH MOBILITY GROUP B 4); DNA binding / chromatin binding / structural constituent of chromatin / transcription factor	Encodes a protein belonging to the subgroup of HMGB (high mobility group B) proteins that have a distinctive DNA-binding motif, the HMG-box domain. The motif confers non-sequence specific interaction with linear DNA and structure-specific binding to distorted DNA sites. The HMGB proteins are involved in the assembly of nucleoprotein complexes. Can be phosphorylated by CK2alpha.	HIGH MOBILITY GROUP B 4 (HMGB4); FUNCTIONS IN: chromatin binding, transcription factor activity, structural constituent of chromatin, DNA binding; INVOLVED IN: chromatin assembly or disassembly; LOCATED IN: chromatin; EXPRESSED IN: 24 plant structures; EXPRESSED DURING: 13 growth stages; CONTAINS InterPro DOMAIN/s: High mobility group, superfamily (InterPro:IPR009071), High mobility group, HMG1/H…	GO:0000785	chromatin	Publication:501683511|PMID:12653554	GO:0003677 | GO:0003677 | GO:0003682 | GO:0003700 | GO:0030527	DNA binding | DNA binding | chromatin binding | transcription factor activity | structural constituent of chromatin	Publication:2809|PMID:9461286 | Publication:2809|PMID:9461286 | Publication:501683511|PMID:12653554 | Publication:1345963|PMID:11118137 | Publication:501683511|PMID:12653554	GO:0006333	chromatin assembly or disassembly	Publication:501683511|PMID:12653554
TF-finder	Water Stress	AT2G01430	Water Stress tolerance	1	0.297623	0.297623		ATHB17 (ARABIDOPSIS THALIANA HOMEOBOX-LEUCINE ZIPPER PROTEIN 17); transcription factor		ARABIDOPSIS THALIANA HOMEOBOX-LEUCINE ZIPPER PROTEIN 17 (ATHB17); FUNCTIONS IN: transcription factor activity; INVOLVED IN: regulation of transcription, DNA-dependent, regulation of transcription; LOCATED IN: nucleus; CONTAINS InterPro DOMAIN/s: Homeobox, conserved site (InterPro:IPR017970), Homeobox (InterPro:IPR001356), Homeodomain-like (InterPro:IPR009057), Leucine zipper, homeobox-associated …	GO:0005634 | GO:0005634	nucleus | nucleus	AnalysisReference:501730468 | Communication:501714663	GO:0003700	transcription factor activity	Publication:1345963|PMID:11118137	GO:0006355 | GO:0006355 | GO:0045449	regulation of transcription, DNA-dependent | "regulation of transcription, DNA-dependent" | regulation of transcription	Communication:501714663 | AnalysisReference:501730468 | AnalysisReference:501730468
TF-finder	Water Stress	AT1G75490	Water Stress tolerance	1	-0.283926	0.283926	Positive	DNA binding / transcription factor	encodes a member of the DREB subfamily A-2 of ERF/AP2 transcription factor family. The protein contains one AP2 domain. There are eight members in this subfamily including DREB2A AND DREB2B that are involved in response to drought.	DNA binding / transcription factor; FUNCTIONS IN: transcription factor activity, DNA binding; INVOLVED IN: response to chitin, regulation of transcription, DNA-dependent; LOCATED IN: nucleus; CONTAINS InterPro DOMAIN/s: DNA-binding, integrase-type (InterPro:IPR016177), Pathogenesis-related transcriptional factor and ERF, DNA-binding (InterPro:IPR001471); BEST Arabidopsis thaliana protein match is…	GO:0005634	nucleus	Communication:501714663	GO:0003677 | GO:0003700 | GO:0003700	DNA binding | transcription factor activity | transcription factor activity	Communication:501714663 | Communication:501714663 | Publication:1345963|PMID:11118137	GO:0006355 | GO:0010200	regulation of transcription, DNA-dependent | response to chitin	Communication:501714663 | Publication:501722879|PMID:17722694
TF-finder	Water Stress	AT3G01220	Water Stress tolerance	1	0.267603	0.267603		ATHB20 (ARABIDOPSIS THALIANA HOMEOBOX PROTEIN 20); DNA binding / transcription factor	Encodes a homeodomain leucine zipper class I (HD-Zip I) protein, its expression is auxin-inducible and dependent on MP gene activity.	ARABIDOPSIS THALIANA HOMEOBOX PROTEIN 20 (ATHB20); FUNCTIONS IN: transcription factor activity, DNA binding; INVOLVED IN: response to auxin stimulus, regulation of transcription, DNA-dependent; LOCATED IN: nucleus; EXPRESSED IN: 11 plant structures; EXPRESSED DURING: E expanded cotyledon stage; CONTAINS InterPro DOMAIN/s: Homeobox, conserved site (InterPro:IPR017970), Homeobox (InterPro:IPR001356…	GO:0005634 | GO:0005634	nucleus | nucleus	AnalysisReference:501730468 | Communication:501714663	GO:0003677 | GO:0003700	DNA binding | transcription factor activity	Communication:501714663 | Publication:1345963|PMID:11118137	GO:0006355 | GO:0009733	regulation of transcription, DNA-dependent | response to auxin stimulus	Communication:501714663 | Publication:501683539|PMID:12644682
TF-finder	Water Stress	AT1G51070	Water Stress tolerance	1	0.250607	0.250607		basic helix-loop-helix (bHLH) family protein		basic helix-loop-helix (bHLH) family protein; FUNCTIONS IN: transcription factor activity, DNA binding; INVOLVED IN: regulation of transcription; LOCATED IN: nucleus; EXPRESSED IN: 22 plant structures; EXPRESSED DURING: 13 growth stages; CONTAINS InterPro DOMAIN/s: Basic helix-loop-helix dimerisation region bHLH (InterPro:IPR001092), Helix-loop-helix DNA-binding (InterPro:IPR011598); BEST Arabido…	GO:0005634	nucleus	AnalysisReference:501730468	GO:0003677 | GO:0003700 | GO:0003700	DNA binding | transcription factor activity | transcription factor activity	Communication:501714663 | Publication:1345963|PMID:11118137 | Publication:501705886|PMID:12679534	GO:0045449	regulation of transcription	Publication:1345963|PMID:11118137
TF-finder	Water Stress	AT1G03840	Water Stress tolerance	1	0.227252	0.227252	Positive	MGP (Magpie); nucleic acid binding / protein binding / transcription factor/ zinc ion binding	MGP is a nuclear-localized putative transcription factor with three zinc finger domains. MGP can interact with three proteins implicated in root patterning: SCR, SHR, and JKD in Y2H assays, and these interactions depend on the first zinc finger in MGP. MGP appears to be a direct transcriptional target of SHR and SCR, based on promoter binding assays, though it is not expressed in the QC, based on…	Magpie (MGP); FUNCTIONS IN: protein binding, transcription factor activity, zinc ion binding, nucleic acid binding; INVOLVED IN: regulation of transcription; LOCATED IN: nucleus; EXPRESSED IN: 10 plant structures; EXPRESSED DURING: 4 anthesis; CONTAINS InterPro DOMAIN/s: Zinc finger, C2H2-type (InterPro:IPR007087); BEST Arabidopsis thaliana protein match is: NUC (nutcracker); nucleic acid binding…	GO:0005634	nucleus	Publication:501723231|PMID:17785527	GO:0003676 | GO:0003700 | GO:0005515 | GO:0005515 | GO:0005515 | GO:0008270	nucleic acid binding | transcription factor activity | protein binding | protein binding | protein binding | zinc ion binding	Communication:501714663 | Publication:1345963|PMID:11118137 | Publication:501723231|PMID:17785527 | Publication:501723231|PMID:17785527 | Publication:501723231|PMID:17785527 | Communication:501714663	GO:0045449	regulation of transcription	Publication:1345963|PMID:11118137
TF-finder	Water Stress	AT5G14750	Water Stress tolerance	1	0.222843	0.222843		ATMYB66 (MYB DOMAIN PROTEIN 66); DNA binding / protein binding / transcription factor/ transcription regulator	Encodes a MyB-related protein containing R2 and R3 repeats, involved in root and hypocotyl epidermal cell fate determination. Loss of function mutations make extra root hairs. Nuclear localized protein is a positive regulator for expression of CAPRICE (CPC).	MYB DOMAIN PROTEIN 66 (ATMYB66); FUNCTIONS IN: protein binding, transcription factor activity, transcription regulator activity, DNA binding; INVOLVED IN: cell fate commitment, regulation of transcription, DNA-dependent; LOCATED IN: nucleus; EXPRESSED IN: 8 plant structures; CONTAINS InterPro DOMAIN/s: SANT, DNA-binding (InterPro:IPR001005), Homeodomain-like (InterPro:IPR009057), Myb, DNA-binding…	GO:0005634 | GO:0005634	nucleus | nucleus	Publication:501717942|PMID:16207757 | Publication:501718991|PMID:16581911	GO:0003677 | GO:0003677 | GO:0003700 | GO:0005515 | GO:0030528	DNA binding | DNA binding | transcription factor activity | protein binding | transcription regulator activity	Communication:501714663 | Publication:501717942|PMID:16207757 | Publication:1345963|PMID:11118137 | Publication:937|PMID:10589676 | Publication:937|PMID:10589676	GO:0006355 | GO:0045165	regulation of transcription, DNA-dependent | cell fate commitment	Communication:501714663 | Publication:937|PMID:10589676
TF-finder	Water Stress	AT1G66470	Water Stress tolerance	1	0.209076	0.209076		basic helix-loop-helix (bHLH) family protein		basic helix-loop-helix (bHLH) family protein; FUNCTIONS IN: transcription factor activity, DNA binding; INVOLVED IN: regulation of transcription; LOCATED IN: mitochondrion; EXPRESSED IN: root; CONTAINS InterPro DOMAIN/s: Basic helix-loop-helix dimerisation region bHLH (InterPro:IPR001092), Helix-loop-helix DNA-binding (InterPro:IPR011598); BEST Arabidopsis thaliana protein match is: basic helix-l…	GO:0005739	mitochondrion	Publication:501711651|PMID:14671022	GO:0003677 | GO:0003700 | GO:0003700	DNA binding | transcription factor activity | transcription factor activity	Communication:501714663 | Communication:501714663 | Publication:501705886|PMID:12679534	GO:0045449	regulation of transcription	AnalysisReference:501730468
TF-finder	Water Stress	AT1G30650	Water Stress tolerance	1	0.200571	0.200571		WRKY14; transcription factor	member of WRKY Transcription Factor; Group II-e	WRKY14; FUNCTIONS IN: transcription factor activity; INVOLVED IN: regulation of transcription, DNA-dependent; LOCATED IN: nucleus; EXPRESSED IN: 7 plant structures; EXPRESSED DURING: F mature embryo stage, petal differentiation and expansion stage, E expanded cotyledon stage; CONTAINS InterPro DOMAIN/s: DNA-binding WRKY (InterPro:IPR003657), Transcription factor, WRKY group Iie (InterPro:IPR01741…	GO:0005634	nucleus	Publication:501718991|PMID:16581911	GO:0003700 | GO:0003700 | GO:0003700 | GO:0003700	transcription factor activity | transcription factor activity | transcription factor activity | transcription factor activity	Publication:492|PMID:10785665 | Communication:1674991 | Publication:1345963|PMID:11118137 | Publication:492|PMID:10785665	GO:0006355	regulation of transcription, DNA-dependent	Publication:492|PMID:10785665
TF-finder	Water Stress	AT3G21270	Water Stress tolerance	1	-0.191475	0.191475		ADOF2; DNA binding / transcription factor	Encodes Dof zinc finger protein adof2.	ADOF2; FUNCTIONS IN: transcription factor activity, DNA binding; INVOLVED IN: regulation of transcription; LOCATED IN: cellular_component unknown; EXPRESSED IN: 24 plant structures; EXPRESSED DURING: 13 growth stages; CONTAINS InterPro DOMAIN/s: Zinc finger, Dof-type (InterPro:IPR003851); BEST Arabidopsis thaliana protein match is: ADOF1; DNA binding / transcription factor (TAIR:AT1G51700.1); Has…	GO:0005575	cellular_component	Communication:1345790	GO:0003677 | GO:0003700 | GO:0003700	DNA binding | transcription factor activity | transcription factor activity	Communication:501714663 | Publication:1345963|PMID:11118137 | Publication:501682896|PMID:12475498	GO:0045449	regulation of transcription	Publication:1345963|PMID:11118137
TF-finder	Water Stress	AT4G12620	Water Stress tolerance	1	0.189	0.189		ORC1B (ORIGIN OF REPLICATION COMPLEX 1B); DNA binding / double-stranded methylated DNA binding / protein binding	Origin Recognition Complex subunit 1b. Involved in the initiation of DNA replication. Regulated transcriptionally during cell cycle, peaking at G1/S-phase. Target of E2F/DF family of transcription factors. Interacts with ORC2 and ORC5. Highly expressed in proliferating cells. Expression levels are independent of light regime.	ORIGIN OF REPLICATION COMPLEX 1B (ORC1B); FUNCTIONS IN: double-stranded methylated DNA binding, protein binding, DNA binding; INVOLVED IN: double fertilization forming a zygote and endosperm, DNA replication, regulation of transcription; LOCATED IN: origin recognition complex, nucleus; EXPRESSED IN: 8 plant structures; CONTAINS InterPro DOMAIN/s: ATPase, AAA+ type, core (InterPro:IPR003593), ATPa…	GO:0000808 | GO:0005634	origin recognition complex | nucleus	Publication:501717676|PMID:16179646 | Communication:501714663	GO:0003677 | GO:0005515 | GO:0005515 | GO:0010385	DNA binding | protein binding | protein binding | double-stranded methylated DNA binding	Communication:501714663 | Publication:501717676|PMID:16179646 | Publication:501717676|PMID:16179646 | Publication:501729483|PMID:19171893	GO:0006260 | GO:0006260 | GO:0009567 | GO:0045449	DNA replication | DNA replication | double fertilization forming a zygote and endosperm | regulation of transcription	Communication:501714663 | Publication:501717676|PMID:16179646 | Publication:501714637|PMID:15634699 | Publication:501729483|PMID:19171893
TF-finder	Water Stress	AT2G36890	Water Stress tolerance	1	0.176004	0.176004		RAX2 (REGULATOR OF AXILLARY MERISTEMS 2); DNA binding / transcription factor	Putative homolog of the Blind gene in tomato. Together with RAX1 and RAX3 belong to the class R2R3 MYB genes; encoded by the Myb-like transcription factor MYB38, regulates axillary meristem formation.	REGULATOR OF AXILLARY MERISTEMS 2 (RAX2); FUNCTIONS IN: transcription factor activity, DNA binding; INVOLVED IN: in 6 processes; EXPRESSED IN: leaf whorl, sepal, flower, root; EXPRESSED DURING: 4 anthesis, petal differentiation and expansion stage; CONTAINS InterPro DOMAIN/s: SANT, DNA-binding (InterPro:IPR001005), Homeodomain-like (InterPro:IPR009057), Myb, DNA-binding (InterPro:IPR014778), Myb-…				GO:0003677 | GO:0003700	DNA binding | transcription factor activity	Communication:501714663 | Publication:1345963|PMID:11118137	GO:0006355 | GO:0009737 | GO:0009739 | GO:0009751 | GO:0009753 | GO:0009785	regulation of transcription, DNA-dependent | response to abscisic acid stimulus | response to gibberellin stimulus | response to salicylic acid stimulus | response to jasmonic acid stimulus | blue light signaling pathway	Communication:501714663 | Publication:501718564|PMID:16463103 | Publication:501718564|PMID:16463103 | Publication:501718564|PMID:16463103 | Publication:501718564|PMID:16463103 | Publication:501724582|PMID:18397371
TF-finder	Water Stress	AT3G25790	Water Stress tolerance	1	0.175888	0.175888		myb family transcription factor		myb family transcription factor; FUNCTIONS IN: transcription factor activity, DNA binding; INVOLVED IN: regulation of transcription; EXPRESSED IN: hypocotyl, root; CONTAINS InterPro DOMAIN/s: Homeodomain-like (InterPro:IPR009057), Myb, DNA-binding (InterPro:IPR014778), Myb-type HTH DNA-binding domain (InterPro:IPR017930), Myb-like DNA-binding region, SHAQKYF class (InterPro:IPR006447), Homeodomai…				GO:0003677 | GO:0003700	DNA binding | transcription factor activity	Publication:1345963|PMID:11118137 | Publication:1345963|PMID:11118137	GO:0045449	regulation of transcription	Publication:1345963|PMID:11118137
TF-finder	Water Stress	AT5G10280	Water Stress tolerance	1	0.170038	0.170038		ATMYB92 (MYB DOMAIN PROTEIN 92); DNA binding / transcription factor	Encodes a putative transcription factor (MYB92).	MYB DOMAIN PROTEIN 92 (ATMYB92); FUNCTIONS IN: transcription factor activity, DNA binding; INVOLVED IN: response to jasmonic acid stimulus, regulation of transcription, DNA-dependent, response to salicylic acid stimulus; EXPRESSED IN: 10 plant structures; EXPRESSED DURING: 4 anthesis, petal differentiation and expansion stage, D bilateral stage; CONTAINS InterPro DOMAIN/s: SANT, DNA-binding (Inte…				GO:0003677 | GO:0003700	DNA binding | transcription factor activity	Communication:501714663 | Publication:1345963|PMID:11118137	GO:0006355 | GO:0009751 | GO:0009753	regulation of transcription, DNA-dependent | response to salicylic acid stimulus | response to jasmonic acid stimulus	Communication:501714663 | Publication:501718564|PMID:16463103 | Publication:501718564|PMID:16463103
TF-finder	Water Stress	AT1G73870	Water Stress tolerance	1	-0.164408	0.164408		zinc finger (B-box type) family protein		zinc finger (B-box type) family protein; FUNCTIONS IN: transcription factor activity, zinc ion binding; INVOLVED IN: regulation of transcription; LOCATED IN: intracellular; EXPRESSED IN: 14 plant structures; EXPRESSED DURING: 9 growth stages; CONTAINS InterPro DOMAIN/s: CCT domain (InterPro:IPR010402), Zinc finger, B-box (InterPro:IPR000315); BEST Arabidopsis thaliana protein match is: zinc finge…	GO:0005622	intracellular	AnalysisReference:501730468	GO:0003700 | GO:0008270	transcription factor activity | zinc ion binding	Publication:1345963|PMID:11118137 | Communication:501714663	GO:0045449	regulation of transcription	Publication:1345963|PMID:11118137
TF-finder	Water Stress	AT5G06960	Water Stress tolerance	1	0.156814	0.156814		OBF5 (OCS-ELEMENT BINDING FACTOR 5); DNA binding / protein binding / transcription factor	Encodes a basic leucine zipper (B-ZIP) containing protein that interacts with NPR1 to promote expression of salicylic acid induced genes. Binds the ocs-element.	OCS-ELEMENT BINDING FACTOR 5 (OBF5); FUNCTIONS IN: protein binding, transcription factor activity, DNA binding; INVOLVED IN: response to xenobiotic stimulus, salicylic acid mediated signaling pathway, defense response, incompatible interaction; LOCATED IN: nucleus; EXPRESSED IN: 21 plant structures; EXPRESSED DURING: 13 growth stages; CONTAINS InterPro DOMAIN/s: Basic-leucine zipper (bZIP) transc…	GO:0005634	nucleus	AnalysisReference:501730468	GO:0003677 | GO:0003677 | GO:0003677 | GO:0003700 | GO:0003700 | GO:0003700 | GO:0003700 | GO:0005515	DNA binding | DNA binding | DNA binding | transcription factor activity | transcription factor activity | transcription factor activity | transcription factor activity | protein binding	Publication:5082|PMID:8252072 | Publication:1546820 | Publication:5082|PMID:8252072 | Communication:501714663 | Publication:1345963|PMID:11118137 | Publication:1547369|PMID:11906833 | Publication:5082|PMID:8252072 | Publication:5082|PMID:8252072	GO:0009410 | GO:0009814 | GO:0009863	response to xenobiotic stimulus | "defense response, incompatible interaction" | salicylic acid mediated signaling pathway	Publication:501729194|PMID:18984675 | Publication:4137|PMID:8718629 | Publication:760|PMID:10659709
