# Supplementary material for: TF-finder: A software package for identifying transcription factors involved in biological processes using microarray data and existing knowledge base
Source: BMC Bioinformatics. 2010 Aug 12;11:425. doi: 10.1186/1471-2105-11-425 (PMC2930629; doi:10.1186/1471-2105-11-425)
Supplement: Additional file 3 — Comparison of TFs recognized by TF-finder and ICE. This is a Microsoft Excel file (.xls) that can be visualized using the Excel contained in Microsoft Office package. [file 1471-2105-11-425-S3.XLS]

## Sheet: Sheet1
A. Summary of TF-finder and ICE
AGI	type	caregory		Common in positives	Positives	Common in total	Total
	I	Salt_Stress	ASCCA (I)	9	14	51	70
			ICE (I)	9	14	51	70
	II	Growth (Salt)	ASCCA (II)	5	26	10	70
			ICE (II)	5	12	10	70
	III	Growth (Drought)	ASCCA (III)	5	20	19	70
			ICE (III)	5	13	19	70
	IV	Drought	ASCCA (IV)	1	9	1	70
			ICE (IV)	1	16	1	70
B. Results of TF-finder and ICE implementation
I. Salt Stress
Common in top 70		positive unique to ASCCA		positive unique to ICE		Common in positives		Re-discovered positve TFs by TF_finder (original input TFs)
AGI	Symbol	AGI	symbol	AGI	symbol	AGI	symbol	AGI	Symbol
AT1G01720	ATAF1; transcription activator/ transcription factor	AT1G32640	MYC2; DNA binding / transcription activator/ transcription factor	AT3G50060	MYB77; DNA binding / transcription factor	AT1G01720	ATAF1; transcription activator/ transcription factor	AT2G38470	WRKY33; transcription factor
AT1G17380	JAZ5 (JASMONATE-ZIM-DOMAIN PROTEIN 5)	AT1G78080	RAP2.4 (related to AP2 4); DNA binding / transcription factor	AT4G25470	CBF2 (C-REPEAT/DRE BINDING FACTOR 2); DNA binding / transcription activator/ transcription factor	AT1G27730	STZ (salt tolerance zinc finger); nucleic acid binding / transcription factor/ transcription repressor/ zinc ion binding	AT3G19580	AZF2 (ARABIDOPSIS ZINC-FINGER PROTEIN 2); DNA binding / nucleic acid binding / transcription factor/ transcription repressor/ zinc ion binding
AT1G19180	JAZ1 (JASMONATE-ZIM-DOMAIN PROTEIN 1); protein binding	AT3G55980	SZF1 (SALT-INDUCIBLE ZINC FINGER 1); transcription factor	AT4G25480	DREB1A (DEHYDRATION RESPONSE ELEMENT B1A); DNA binding / transcription activator/ transcription factor	AT2G40140	CZF1; transcription factor	AT5G39610	ATNAC6 (ARABIDOPSIS NAC DOMAIN CONTAINING PROTEIN 6); protein heterodimerization/ protein homodimerization/ transcription factor
AT1G22810	AP2 domain-containing transcription factor, putative	AT5G05410	DREB2A; DNA binding / transcription activator/ transcription factor	AT5G04340	ZAT6 (ZINC FINGER OF ARABIDOPSIS THALIANA 6); nucleic acid binding / transcription factor/ zinc ion binding	AT3G10800	BZIP28; DNA binding / transcription factor
AT1G27730	STZ (salt tolerance zinc finger); nucleic acid binding / transcription factor/ transcription repressor/ zinc ion binding	AT5G67300	MYBR1 (MYB DOMAIN PROTEIN R1); DNA binding / transcription factor	AT5G51990	CBF4 (C- REPEAT-BINDING FACTOR 4); DNA binding / transcription activator/ transcription factor	AT3G11020	DREB2B (DRE/CRT-BINDING PROTEIN 2B); DNA binding / transcription activator/ transcription factor
AT1G28370	ERF11 (ERF DOMAIN PROTEIN 11); DNA binding / transcription factor/ transcription repressor					AT3G15500	ANAC055 (ARABIDOPSIS NAC DOMAIN CONTAINING PROTEIN 55); transcription factor
AT1G67310	calmodulin binding / transcription regulator					AT4G25490	CBF1 (C-REPEAT/DRE BINDING FACTOR 1); DNA binding / transcription activator/ transcription factor
AT1G80840	WRKY40; transcription factor					AT5G04340	ZAT6 (ZINC FINGER OF ARABIDOPSIS THALIANA 6); nucleic acid binding / transcription factor/ zinc ion binding
AT2G02740	WHY3 (WHIRLY 3); DNA binding					AT5G59820	RHL41 (RESPONSIVE TO HIGH LIGHT 41); nucleic acid binding / transcription factor/ zinc ion binding
AT2G23320	WRKY15; calmodulin binding / transcription factor
AT2G38470	WRKY33; transcription factor
AT2G40140	CZF1; transcription factor
AT2G46400	WRKY46; transcription factor
AT2G47260	WRKY23; transcription factor
AT3G04070	anac047 (Arabidopsis NAC domain containing protein 47); transcription factor
AT3G10500	anac053 (Arabidopsis NAC domain containing protein 53); transcription factor
AT3G10800	BZIP28; DNA binding / transcription factor
AT3G11020	DREB2B (DRE/CRT-BINDING PROTEIN 2B); DNA binding / transcription activator/ transcription factor
AT3G15210	ERF4 (ETHYLENE RESPONSIVE ELEMENT BINDING FACTOR 4); DNA binding / protein binding / transcription factor/ transcription repressor
AT3G15500	ANAC055 (ARABIDOPSIS NAC DOMAIN CONTAINING PROTEIN 55); transcription factor
AT3G19580	AZF2 (ARABIDOPSIS ZINC-FINGER PROTEIN 2); DNA binding / nucleic acid binding / transcription factor/ transcription repressor/ zinc ion binding
AT3G22830	AT-HSFA6B; DNA binding / transcription factor
AT3G23250	MYB15 (MYB DOMAIN PROTEIN 15); DNA binding / transcription factor
AT3G49530	anac062 (Arabidopsis NAC domain containing protein 62); transcription factor
AT3G53600	zinc finger (C2H2 type) family protein
AT4G17230	SCL13 (Scarecrow-like 13); transcription factor
AT4G17490	ATERF6 (ETHYLENE RESPONSIVE ELEMENT BINDING FACTOR 6); DNA binding / transcription factor
AT4G17500	ATERF-1 (ETHYLENE RESPONSIVE ELEMENT BINDING FACTOR 1); DNA binding / transcription activator/ transcription factor
AT4G17900	zinc-binding family protein
AT4G18880	AT-HSFA4A; DNA binding / transcription factor
AT4G25490	CBF1 (C-REPEAT/DRE BINDING FACTOR 1); DNA binding / transcription activator/ transcription factor
AT4G31800	WRKY18; transcription factor
AT4G36990	HSF4 (HEAT SHOCK FACTOR 4); DNA binding / transcription factor/ transcription repressor
AT4G37260	MYB73 (MYB DOMAIN PROTEIN 73); DNA binding / transcription factor
AT4G37790	HAT22; transcription factor
AT5G01380	transcription factor
AT5G04340	ZAT6 (ZINC FINGER OF ARABIDOPSIS THALIANA 6); nucleic acid binding / transcription factor/ zinc ion binding
AT5G04410	NAC2; transcription factor
AT5G04760	myb family transcription factor
AT5G13080	WRKY75; transcription factor
AT5G13220	JAZ10 (JASMONATE-ZIM-DOMAIN PROTEIN 10)
AT5G46710	zinc-binding family protein
AT5G47220	ERF2 (ETHYLENE RESPONSIVE ELEMENT BINDING FACTOR 2); DNA binding / transcription activator/ transcription factor
AT5G47230	ERF5 (ETHYLENE RESPONSIVE ELEMENT BINDING FACTOR 5); DNA binding / transcription activator/ transcription factor
AT5G49450	AtbZIP1 (Arabidopsis thaliana basic leucine-zipper 1); DNA binding / protein heterodimerization/ transcription factor
AT5G49520	WRKY48; transcription factor
AT5G59450	scarecrow-like transcription factor 11 (SCL11)
AT5G59820	RHL41 (RESPONSIVE TO HIGH LIGHT 41); nucleic acid binding / transcription factor/ zinc ion binding
AT5G62020	AT-HSFB2A; DNA binding / transcription factor
AT5G63790	ANAC102 (ARABIDOPSIS NAC DOMAIN CONTAINING PROTEIN 102); transcription factor
AT5G64220	calmodulin-binding protein
II. Growth (Salt stress data)
Common in top 70		positive unique to ASCCA		positive unique to ICE		Common in positives		Re-discovered positve TFs by TF_finder (original input TFs)
AGI	Symbol	AGI	symbol	AGI	symbol	AGI	symbol	AGI	Symbol
AT1G02580	MEA (MEDEA); sequence-specific DNA binding / transcription factor	AT1G13400	NUB (NUBBIN); nucleic acid binding / zinc ion binding	AT3G15500	ANAC055 (ARABIDOPSIS NAC DOMAIN CONTAINING PROTEIN 55); transcription factor	AT2G13570	NF-YB7 (NUCLEAR FACTOR Y, SUBUNIT B7); transcription factor	AT2G33880	HB-3; transcription factor
AT1G13290	DOT5 (DEFECTIVELY ORGANIZED TRIBUTARIES 5); transcription factor	AT1G23380	KNAT6; DNA binding / transcription activator/ transcription factor	AT3G49530	anac062 (Arabidopsis NAC domain containing protein 62); transcription factor	AT1G02580	MEA (MEDEA); sequence-specific DNA binding / transcription factor	AT5G53660	AtGRF7 (GROWTH-REGULATING FACTOR 7); transcription activator
AT1G26780	myb family transcription factor (MYB117)	AT1G23420	INO (INNER NO OUTER); protein binding / transcription factor	AT5G63790	ANAC102 (ARABIDOPSIS NAC DOMAIN CONTAINING PROTEIN 102); transcription factor	AT1G13290	DOT5 (DEFECTIVELY ORGANIZED TRIBUTARIES 5); transcription factor
AT1G43640	AtTLP5 (TUBBY LIKE PROTEIN 5); phosphoric diester hydrolase/ transcription factor	AT1G26310	CAL (CAULIFLOWER); DNA binding / transcription factor	AT1G19270	DA1 (DA 1); ubiquitin binding	AT2G23660	LBD10 (LOB DOMAIN-CONTAINING PROTEIN 10)
AT1G67220	HAC2 (HISTONE ACETYLTRANSFERASE OF THE CBP FAMILY 2); DNA binding / histone acetyltransferase/ transcription cofactor	AT1G60280	ANAC023 (Arabidopsis NAC domain containing protein 23); transcription factor	AT1G61110	anac025 (Arabidopsis NAC domain containing protein 25); transcription factor	AT2G16210	transcriptional factor B3 family protein
AT2G13570	NF-YB7 (NUCLEAR FACTOR Y, SUBUNIT B7); transcription factor	AT1G69120	AP1 (APETALA1); DNA binding / protein binding / protein heterodimerization/ transcription activator/ transcription factor	AT2G17950	WUS (WUSCHEL); DNA binding / protein binding / transcription factor/ transcription regulator
AT2G16210	transcriptional factor B3 family protein	AT1G77080	MAF1 (MADS AFFECTING FLOWERING 1); transcription factor	AT2G34880	MEE27 (maternal effect embryo arrest 27); transcription factor
AT2G23660	LBD10 (LOB DOMAIN-CONTAINING PROTEIN 10)	AT2G27990	BLH8 (BEL1-LIKE HOMEODOMAIN 8); DNA binding / transcription factor
AT2G26950	AtMYB104 (myb domain protein 104); DNA binding / transcription factor	AT2G32370	HDG3 (HOMEODOMAIN GLABROUS 3); DNA binding / transcription factor
AT2G40220	ABI4 (ABA INSENSITIVE 4); DNA binding / transcription factor	AT2G35670	FIS2 (FERTILIZATION INDEPENDENT SEED 2); transcription factor
		AT3G06120	MUTE (MUTE); DNA binding / transcription factor
		AT3G13540	ATMYB5 (MYB DOMAIN PROTEIN 5); DNA binding / transcription factor
		AT3G15170	CUC1 (CUP-SHAPED COTYLEDON1); transcription factor
		AT3G61910	ANAC066 (ARABIDOPSIS NAC DOMAIN PROTEIN 66); transcription activator/ transcription factor
		AT4G01500	NGA4 (NGATHA4); transcription factor
		AT4G27330	SPL (SPOROCYTELESS); protein binding / transcription factor
		AT5G04400	anac077 (Arabidopsis NAC domain containing protein 77); DNA binding
		AT5G49240	APRR4 (PSEUDO-RESPONSE REGULATOR 4); transcription factor/ two-component response regulator
		AT5G53210	SPCH (SPEECHLESS); DNA binding / transcription factor
		AT5G56110	ATMYB103 (ARABIDOPSIS THALIANA MYB DOMAIN PROTEIN 103); DNA binding / transcription factor
		AT5G58080	ARR18 (ARABIDOPSIS RESPONSE REGULATOR 18); transcription factor/ two-component response regulator
III. Growth (drought data)
Common in top 70		positive unique to ASCCA		positive unique to ICE		Common in positives		Re-discovered positve TFs by TF_finder (original input TFs)
AGI	Symbol	AGI	symbol	AGI	symbol	AGI	symbol	AGI	Symbol
AT1G53160	SPL4 (SQUAMOSA PROMOTER BINDING PROTEIN-LIKE 4); DNA binding / transcription factor	AT1G01010	ANAC001 (Arabidopsis NAC domain containing protein 1); transcription factor	AT1G62360	STM (SHOOT MERISTEMLESS); transcription factor	AT3G11090	LBD21 (LOB DOMAIN-CONTAINING PROTEIN 21)	AT2G16720	MYB7 (MYB DOMAIN PROTEIN 7); DNA binding / transcription factor
AT3G11090	LBD21 (LOB DOMAIN-CONTAINING PROTEIN 21)	AT1G02220	ANAC003 (Arabidopsis NAC domain containing protein 3); transcription factor	AT2G02450	ANAC035 (Arabidopsis NAC domain containing protein 35); transcription factor	AT3G15030	TCP4 (TCP family transcription factor 4); transcription factor
AT3G15030	TCP4 (TCP family transcription factor 4); transcription factor	AT1G09530	PIF3 (PHYTOCHROME INTERACTING FACTOR 3); DNA binding / protein binding / transcription factor/ transcription regulator	AT2G37630	AS1 (ASYMMETRIC LEAVES 1); DNA binding / protein homodimerization/ transcription factor	AT3G50750	brassinosteroid signalling positive regulator-related
AT4G00180	YAB3 (YABBY3); protein binding / transcription factor	AT1G51190	PLT2 (PLETHORA 2); transcription factor	AT3G02150	PTF1 (PLASTID TRANSCRIPTION FACTOR 1); transcription factor	AT4G00180	YAB3 (YABBY3); protein binding / transcription factor
AT5G10510	AIL6 (AINTEGUMENTA-LIKE 6); DNA binding / transcription factor	AT2G01760	ARR14 (ARABIDOPSIS RESPONSE REGULATOR 14); transcription factor/ two-component response regulator	AT3G55370	OBP3 (OBF-BINDING PROTEIN 3); DNA binding / transcription factor	AT5G10510	AIL6 (AINTEGUMENTA-LIKE 6); DNA binding / transcription factor
AT1G12860	SCRM2 (SCREAM 2); DNA binding / transcription factor	AT2G24790	COL3 (CONSTANS-LIKE 3); protein binding / transcription factor/ zinc ion binding	AT3G58070	GIS (GLABROUS INFLORESCENCE STEMS); nucleic acid binding / transcription factor/ zinc ion binding
AT1G49010	myb family transcription factor	AT2G30130	ASL5; DNA binding / protein binding	AT5G25890	IAA28 (INDOLE-3-ACETIC ACID INDUCIBLE 28); transcription factor
AT1G75240	AtHB33 (ARABIDOPSIS THALIANA HOMEOBOX PROTEIN 33); DNA binding / transcription factor	AT2G36890	RAX2 (REGULATOR OF AXILLARY MERISTEMS 2); DNA binding / transcription factor	AT5G53210	SPCH (SPEECHLESS); DNA binding / transcription factor
AT2G29060	scarecrow transcription factor family protein	AT2G41070	EEL (ENHANCED EM LEVEL); DNA binding / transcription factor
AT2G41940	ZFP8 (ZINC FINGER PROTEIN 8); nucleic acid binding / transcription factor/ zinc ion binding	AT2G45190	AFO (ABNORMAL FLORAL ORGANS); protein binding / transcription factor/ transcription regulator
AT3G18960	transcriptional factor B3 family protein	AT3G24140	FMA (FAMA); DNA binding / transcription activator/ transcription factor
AT3G50750	brassinosteroid signalling positive regulator-related	AT4G36870	BLH2 (BEL1-LIKE HOMEODOMAIN 2); DNA binding / transcription factor
AT4G17810	nucleic acid binding / transcription factor/ zinc ion binding	AT5G02030	RPL (REPLUMLESS); DNA binding / sequence-specific DNA binding / transcription factor
AT4G36540	BEE2 (BR Enhanced Expression 2); DNA binding / transcription factor	AT5G44190	GLK2 (GOLDEN2-LIKE 2); DNA binding / transcription factor/ transcription regulator
AT4G36990	HSF4 (HEAT SHOCK FACTOR 4); DNA binding / transcription factor/ transcription repressor	AT5G56860	GNC (GATA, nitrate-inducible, carbon metabolism-involved); transcription factor
AT5G15310	ATMYB16 (MYB DOMAIN PROTEIN 16); DNA binding / transcription factor
AT5G46690	bHLH071 (beta HLH protein 71); DNA binding / transcription factor
AT5G65410	HB25 (HOMEOBOX PROTEIN 25); DNA binding / sequence-specific DNA binding / transcription factor/ transcription regulator
AT5G65590	Dof-type zinc finger domain-containing protein
IV. Drought
Common in top 70		positive unique to ASCCA		positive unique to ICE		Common in positives		Re-discovered positve TFs by TF_finder (original input TFs)
AGI	Symbol	AGI	symbol	AGI	symbol	AGI	symbol	AGI	Symbol
AT5G14750	ATMYB66 (MYB DOMAIN PROTEIN 66); DNA binding / protein binding / transcription factor/ transcription regulator	AT1G03840	MGP (Magpie); nucleic acid binding / protein binding / transcription factor/ zinc ion binding	AT1G36060	AP2 domain-containing transcription factor, putative	AT5G14750	ATMYB66 (MYB DOMAIN PROTEIN 66); DNA binding / protein binding / transcription factor/ transcription regulator	AT2G38880	NF-YB1 (NUCLEAR FACTOR Y, SUBUNIT B1); transcription factor
		AT1G13290	DOT5 (DEFECTIVELY ORGANIZED TRIBUTARIES 5); transcription factor	AT2G47460	MYB12 (MYB DOMAIN PROTEIN 12); DNA binding / transcription activator/ transcription factor
		AT1G13400	NUB (NUBBIN); nucleic acid binding / zinc ion binding	AT3G13540	ATMYB5 (MYB DOMAIN PROTEIN 5); DNA binding / transcription factor
		AT1G66370	MYB113 (myb domain protein 113); DNA binding / transcription factor	AT3G24140	FMA (FAMA); DNA binding / transcription activator/ transcription factor
		AT1G75490	DNA binding / transcription factor	AT3G26744	ICE1 (INDUCER OF CBF EXPRESSION 1); DNA binding / transcription activator/ transcription factor
		AT2G35700	ERF38 (ERF FAMILY PROTEIN 38); DNA binding / transcription factor	AT3G50260	CEJ1 (COOPERATIVELY REGULATED BY ETHYLENE AND JASMONATE 1); DNA binding / transcription factor
		AT2G40220	ABI4 (ABA INSENSITIVE 4); DNA binding / transcription factor	AT3G58070	GIS (GLABROUS INFLORESCENCE STEMS); nucleic acid binding / transcription factor/ zinc ion binding
		AT4G00220	JLO (JAGGED LATERAL ORGANS)	AT3G62420	ATBZIP53 (BASIC REGION/LEUCINE ZIPPER MOTIF 53); DNA binding / protein heterodimerization/ sequence-specific DNA binding / transcription factor
				AT5G10510	AIL6 (AINTEGUMENTA-LIKE 6); DNA binding / transcription factor
				AT5G12330	LRP1 (LATERAL ROOT PRIMORDIUM 1); protein homodimerization
				AT5G13080	WRKY75; transcription factor
				AT5G25390	SHN2 (shine2); DNA binding / transcription factor
				AT5G25890	IAA28 (INDOLE-3-ACETIC ACID INDUCIBLE 28); transcription factor
				AT5G49620	AtMYB78 (myb domain protein 78); DNA binding / transcription factor
				AT5G59820	RHL41 (RESPONSIVE TO HIGH LIGHT 41); nucleic acid binding / transcription factor/ zinc ion binding
